# Supplementary material for: Improvements in cancer survival in Hungary: a nationwide epidemiology study between 2011–2019 based on a health insurance fund database
Source: Front Oncol. 2025 Apr 3;15:1446611. doi: 10.3389/fonc.2025.1446611 (PMC12004281; doi:10.3389/fonc.2025.1446611)
Supplement: Supplementary Table 1 — Sensitivity analyses of cancer type definitions by different cancer interventions. [file Table1.xlsx]

## Sheet: Sheet1
		2011-2014	2011-2014	2011-2014
	Row Labels	Sum of surv_netsurv_korstand	Sum of lower_netsurv_korstand	Sum of upper_netsurv_korstand
	All sites excl. non-melanoma (C00-97)	0.555373	0.54934	0.561482
		0.587151	0.581147	0.593228
	Oesophagus cancer (C15)	0.0876595	0.0578892	0.137738
		0.108177	0.077732	0.150958
	Liver cancer (C22)	0.123538	0.0990562	0.154664
		0.168862	0.141362	0.202162
	Pancreas cancer (C25)	0.1253	0.106847	0.147167
		0.144167	0.126709	0.164183
	Gallbladder cancer (C23-24)	0.181236	0.142539	0.232045
		0.198466	0.158835	0.249023
	Lung cancer (C33-34)	0.197314	0.186454	0.208912
		0.230014	0.218652	0.242054
	Stomach cancer (C16)	0.241989	0.216668	0.270628
		0.256534	0.228751	0.288114
	Cancer of brain and CNS (C70-72)	0.343132	0.313589	0.376772
		0.342341	0.312201	0.377302
	Ovarian cancer (C56)	0.398968	0.365056	0.436502
		0.41414	0.379255	0.453648
	Cancer of lip, oral cavity and pharynx (C00-14)	0.420775	0.386997	0.457849
		0.460363	0.424842	0.499424
	Larynx cancer (C32)	0.480905	0.426503	0.544168
		0.509395	0.449906	0.578697
	Multiple myeloma (C88+C90)	0.55464	0.50254	0.612561
		0.586363	0.537842	0.639586
	Colorectum cancer (C18-21)	0.565637	0.550162	0.5816
		0.60299	0.586881	0.619603
	Cervical cancer (C53)	0.585025	0.549658	0.624302
		0.608729	0.574158	0.646645
	Leukemia (C91-95)	0.60969	0.575642	0.646021
		0.617643	0.586314	0.650898
	Other	0.680479	0.649614	0.712924
		0.716526	0.686455	0.748052
	Kidney cancer (C64-65)	0.70711	0.6775	0.738244
		0.723155	0.691019	0.757292
	Non-Hodgkin lymphoma (C82-86, C96)	0.724696	0.692119	0.759105
		0.735914	0.704046	0.769504
	Bladder cancer (C67)	0.737443	0.708002	0.768427
		0.769757	0.741305	0.799481
	Cancer of the corpus uteri (C54)	0.758056	0.725738	0.792212
		0.771799	0.740784	0.80456
	Breast cancer (C50)	0.864342	0.84739	0.881771
		0.875804	0.858228	0.893935
	Hodgkin tumor (C81)	0.868754	0.816533	0.932096
		0.872201	0.820537	0.933364
	Prostate cancer (C61)	0.870059	0.838399	0.904287
		0.894467	0.864501	0.92697
	Thyroid cancer (C73)	0.883861	0.847284	0.925124
		0.920372	0.88914	0.954414
	Testicular cancer (C62)	0.912528	0.849553	0.998567
		0.895362	0.8411	0.987148
	Melanoma of the skin (C43)	0.917881	0.893873	0.942755
		0.957457	0.934416	0.981472

## Sheet: Supplementary Table 1
Supplementary table 1 Sensitivity analyses of cancer type definitions by different cancer interventions
A) Surgery interventions recorded with cancer related ICD codes
	Recorded ICD codes of different cancers
Defined cancer types	All sites incl. non-melanoma skin and C77-80	Colorectum (C18-21)	Breast (C50)	Bladder (C67)	Lung (C33-34)	Lip. oral cavity and pharynx (C00-14)	Prostate (C61)	Uterus (C54)	Melanoma of the skin (C43)	Stomach (C16)	Kidney (C64-65)	Non-Hodgkin lymphoma (C82-86, C96)	Pancreas (C25)	Leukaemia (C91-95)	Larynx (C32)	Ovary (C56)	Cervix (C53)	Brain, CNS (C70-72)	Thyreoid (C73)	Multiple myeloma (C88+C90)	Testis (C62)	Gallbladder (C23-24)	Oesophagus (C15)	Liver (C22)	Hodgkin tumor (C81)
All sites excl. non-melanoma skin (C00-97)	1	1	1	1	1	1	1	1	1	1	1	1	1	1	1	1	1	1	1	1	1	1	1	1	1		Examples: 22% of all cancer related surgery intervention was found at colorectal cancer patients. 95% of colorectal cancer patients, whom had cancer related surgery intervention had colorectal ICD code for these interventions, while 1% of colorectal cancer population had surgery intervention with breast cancer related ICD-10 code (C50), 25 of them had surgery intervention with bladder cancer rela…
Colorectum (C18-21)	0.224547	0.946778	0.00566262	0.0211892	0.0215221	0.0108625	0.0147989	0.0141885	0.0130927	0.0166412	0.0209777	0.00768203	0.018995	0.00663777	0.00915831	0.0424969	0.00850019	0.0167279	0.0135981	0.00597092	0.00421687	0.0207824	0.00707635	0.0809647	0
Breast (C50)	0.186111	0.00897761	0.977193	0.00938378	0.0137564	0.00556058	0	0.0282111	0.0116773	0.00946825	0.0190531	0.00734803	0.0110604	0.00704416	0.00218055	0.0186916	0.0143559	0.0167279	0.023311	0.00674974	0	0.00764059	0	0.0163652	0.00604961
Lung (C33-34)	0.0630461	0.00575779	0.00298774	0.0178595	0.905536	0.0170697	0.00514139	0.00464653	0.00513093	0.00583397	0.015204	0.00656869	0.0062515	0.00338662	0.0216601	0.00423206	0.00698904	0.0869033	0.00992877	0	0	0.00580685	0.0126629	0.00990525	0
Bladder (C67)	0.0616926	0.00391429	0.00114191	0.890811	0.00737741	0.00439674	0.0100743	0.00215732	0.00398089	0.00353864	0.0264627	0.00244934	0.00456841	0.00257383	0.00610554	0.00229236	0.00207782	0.00367197	0	0.00285566	0	0.00397311	0	0.00516796	0
Other	0.0466041	0.00250009	0.00114191	0.00544865	0.00593521	0.0166171	0.0022233	0.0121971	0.0321125	0.00420811	0.00798691	0.00423068	0.00841548	0.00176104	0.00392499	0.0111092	0.00642236	0.0114239	0.00561191	0	0.00722892	0.0106968	0	0.0146425	0
Prostate (C61)	0.0476964	0.0108085	0.000250282	0.0244324	0.00721101	0.00627182	0.944626	0	0.0127389	0.00937261	0.0204965	0.00812737	0.00685261	0.00677323	0.00508795	0	0	0.00509996	0.00474854	0.00830737	0.00331325	0.00611247	0.00484171	0.00947459	0
Melanoma of the skin (C43)	0.0392317	0.00213392	0.0014704	0.00250811	0.00338363	0.00640114	0.00340443	0.00224029	0.899682	0.00315608	0.00596613	0.00322868	0.00216398	0	0	0	0	0.0108119	0.00518023	0	0	0	0	0	0
Lip. oral cavity and pharynx (C00-14)	0.0437209	0.0018435	0.000641347	0.0032	0.00754382	0.866417	0.00152852	0	0.00141543	0.00229533	0.00250192	0.00167001	0	0.00162558	0.107283	0	0	0	0.00388517	0	0	0	0.0368715	0.00861326	0
Uterus (C54)	0.0331951	0.00152784	0.00222125	0.000994595	0.00160861	0	0	0.897444	0.00132696	0	0.00307929	0	0.00156288	0	0	0.0185153	0.0311674	0.00224398	0.00215843	0	0	0	0	0	0
Stomach (C16)	0.0296542	0.00219705	0.000516206	0.00216216	0.00160861	0.00103453	0.00132009	0	0.00185775	0.912682	0.00163587	0.00222668	0.00589084	0	0	0.00634809	0	0.00203998	0	0	0	0.00641809	0.0711359	0	0
Kidney (C64-65)	0.0284857	0.00159097	0.000656989	0.00735135	0.00477036	0.00213371	0.0054193	0.00207434	0.00291932	0.0017215	0.854888	0.00189267	0.00516951	0.00149011	0	0	0	0.00611995	0.00561191	0	0	0	0	0.00645995	0
Non-Hodgkin lymphoma (C82-86, C96)	0.0262514	0.00246221	0.00132962	0.00255135	0.00410473	0.00905211	0.00166748	0.00199137	0.00265393	0.00841622	0.00471517	0.888778	0.00504929	0.028583	0.00174444	0.00264504	0.00226672	0.0132599	0.00669113	0.0168744	0.0123494	0.00397311	0	0.00602929	0.0653358
Pancreas (C25)	0.0245983	0.00102277	0.000406708	0.00168649	0.00122032	0.000905211	0.00145904	0.000912712	0.00115004	0.00449503	0.00192456	0	0.892642	0	0	0.0024687	0	0	0	0	0	0.155562	0	0.0254091	0
Leukaemia (C91-95)	0.0221585	0.00130055	0.000829058	0.00198919	0.00188596	0.00155179	0.00236226	0.000912712	0.00283086	0.00153022	0.00375289	0.0302828	0	0.929152	0	0	0	0.00203998	0.00280596	0.0049325	0.00331325	0.00305623	0	0	0
Larynx (C32)	0.0179863	0.000883872	0.000187711	0.00207568	0.00399379	0.0407345	0	0	0	0	0.00134719	0	0	0	0.828609	0	0	0	0	0	0	0	0.00856611	0	0
Ovary (C56)	0.0166945	0.00257586	0.00142348	0.000821622	0.000832039	0	0	0.0120312	0	0.00114767	0.00134719	0.00122467	0.0016831	0	0	0.878152	0.00642236	0	0	0	0	0	0	0	0
Cervix (C53)	0.0154848	0.000845992	0.000594419	0.00207568	0.00171955	0.000711238	0	0.0170926	0	0	0.00125096	0	0	0	0	0.00405572	0.914431	0	0	0	0	0	0	0	0
Thyreoid (C73)	0.0127425	0.000353549	0.000344137	0	0.00110939	0.00226303	0	0	0.000973107	0	0.00105851	0	0	0	0.00465184	0	0	0	0.901791	0	0	0	0	0	0
Brain, CNS (C70-72)	0.0128335	0.000277788	0.000218996	0.000518919	0.000610162	0	0.000833739	0	0.00132696	0	0	0.00289468	0	0	0	0	0	0.81171	0	0	0	0	0	0	0
Multiple myeloma (C88+C90)	0.0112099	0.000631337	0.000516206	0.000691892	0.000665631	0.000840553	0.00152852	0	0.00150389	0	0	0.0104654	0	0.00514766	0	0	0	0	0	0.944704	0	0	0	0	0
Testis (C62)	0.00965672	0.000151521	0	0	0	0	0	0	0	0	0.00153965	0	0	0	0	0	0	0	0	0	0.960843	0	0	0	0
Gallbladder (C23-24)	0.00803601	0.000467189	0	0	0	0	0	0	0	0	0	0	0.0229623	0	0	0	0	0	0	0	0	0.734719	0	0.0508183	0
Oesophagus (C15)	0.00736071	0.000353549	0	0.000475676	0.00149767	0.00465537	0	0	0	0.0112854	0.000962279	0	0	0	0.00421573	0	0	0	0	0	0	0	0.842831	0	0
Liver (C22)	0.00626556	0.000568203	0	0.000648649	0.000887508	0.0012285	0.00104217	0	0	0	0.00125096	0	0.00192354	0	0	0	0	0	0	0	0	0.028423	0	0.748923	0
Hodgkin tumor (C81)	0.00473587	0	0	0	0.000610162	0	0	0	0	0	0	0.0162547	0	0	0	0	0	0	0	0	0	0	0	0	0.902601
B) In-hospital chemotherapy interventions recorded with cancer related ICD codes
Defined cancer types	All sites incl. non-melanoma skin and C77-80	Colorectum (C18-21)	Lung (C33-34)	Breast (C50)	Pancreas (C25)	Lip. oral cavity and pharynx (C00-14)	Ovary (C56)	Stomach (C16)	Non-Hodgkin lymphoma (C82-86, C96)	Prostate (C61)	Bladder (C67)	Testis (C62)	Cervix (C53)	Melanoma of the skin (C43)	Leukaemia (C91-95)	Uterus (C54)	Oesophagus (C15)	Larynx (C32)	Hodgkin tumor (C81)	Gallbladder (C23-24)	Kidney (C64-65)	Liver (C22)	Brain, CNS (C70-72)	Multiple myeloma (C88+C90)	Thyreoid (C73)
All sites excl. non-melanoma skin (C00-97)	1	1	1	1	1	1	1	1	1	1	1	1	1	1	1	1	1	1	1	1	1	1	1	1	1
Colorectum (C18-21)	0.25323	0.961443	0.00769929	0.00321248	0.0114245	0.00523777	0.0117258	0.00864741	0.00624711	0.00511654	0.00633867	0	0.00612392	0.0141471	0	0.0121951	0.00679887	0	0	0	0	0.0151869	0	0	0
Lung (C33-34)	0.22428	0.00264461	0.944523	0.00190127	0.00440319	0.00854583	0.00262105	0.00407897	0.00323924	0	0.00814971	0	0.00504323	0.00404204	0	0	0.00566572	0.011509	0	0	0.0150115	0	0	0	0
Breast (C50)	0.168188	0.00627571	0.0081645	0.986789	0.00963941	0.00206754	0.0184853	0.00571056	0.00509024	0	0.00452762	0	0.00756484	0.00646726	0.00521822	0.0160976	0	0	0	0.0106486	0	0	0	0	0
Pancreas (C25)	0.042249	0.00319033	0.00106999	0.000360585	0.901226	0	0.00179335	0.00407897	0	0	0	0	0	0	0	0	0	0	0	0.0842207	0	0.0502336	0	0	0
Lip. oral cavity and pharynx (C00-14)	0.0389572	0.00119637	0.00681538	0.000327804	0	0.918401	0	0.00179475	0.00254512	0	0	0	0	0	0	0	0.0192635	0.101023	0	0	0	0	0	0	0
Ovary (C56)	0.0342256	0.00111242	0.000558256	0.00209795	0.00119005	0	0.854049	0	0	0	0	0	0.00864553	0	0	0.024878	0	0	0	0	0	0	0	0	0
Stomach (C16)	0.0322582	0.00398791	0.000907167	0.000360585	0.00214209	0	0.0013795	0.930331	0	0	0	0	0	0	0	0	0.0260623	0	0	0	0	0	0	0	0
Other	0.0249658	0.00293846	0.00525691	0.000917852	0.00285612	0.0133701	0.0124155	0.00244738	0.00254512	0	0.00784787	0.00800986	0.0205331	0.0375909	0	0.0121951	0	0.00767263	0	0.00968054	0.0161663	0	0	0	0
Prostate (C61)	0.0228775	0.00690538	0.00602452	0	0.00571225	0.00234321	0	0.00603687	0.00717261	0.977544	0.0138847	0	0	0.00565885	0.00616698	0	0	0	0	0	0	0	0	0	0
Non-Hodgkin lymphoma (C82-86, C96)	0.0227017	0.000692637	0.00116303	0	0	0	0	0	0.928505	0	0	0	0	0	0.0166034	0	0	0	0.0311186	0	0	0	0	0.0537313	0
Bladder (C67)	0.0192285	0.00201494	0.00565235	0.000393365	0.00249911	0.00137836	0	0.00195791	0	0.0054008	0.938123	0	0	0	0	0	0	0	0	0	0.0300231	0	0	0	0
Melanoma of the skin (C43)	0.0133924	0.00083956	0.000953688	0.000622828	0.00119005	0	0.00206925	0	0	0	0	0	0	0.915521	0	0	0	0	0	0	0	0	0	0	0
Testis (C62)	0.0175689	0	0	0	0	0	0	0	0	0	0	0.982132	0	0	0	0	0	0	0	0	0	0	0	0	0
Cervix (C53)	0.0148102	0.000356813	0.00151194	0.000524487	0	0	0.0314526	0	0	0	0	0	0.92111	0	0	0.0253659	0	0	0	0	0	0	0	0	0
Uterus (C54)	0.0117383	0.000734615	0.000558256	0.000950633	0.00154707	0	0.058077	0	0	0	0	0	0.0248559	0	0	0.900488	0	0	0	0	0	0	0	0	0
Leukaemia (C91-95)	0.0118097	0.00083956	0.000837385	0.000393365	0	0	0	0	0.0157335	0	0	0	0	0	0.954934	0	0	0	0	0	0	0	0	0	0
Oesophagus (C15)	0.0097654	0.000692637	0.00100021	0	0	0.00661613	0	0.0265949	0	0	0	0	0	0	0	0	0.921813	0	0	0	0	0	0	0	0
Larynx (C32)	0.00923784	0.000482747	0.00339606	0	0	0.036113	0	0	0	0	0	0	0	0	0	0	0	0.858056	0	0	0	0	0	0	0
Gallbladder (C23-24)	0.00572075	0.000776593	0.000232607	0	0.0358205	0	0	0	0	0	0	0	0	0	0	0	0	0	0	0.814134	0	0.0549065	0	0	0
Hodgkin tumor (C81)	0.00617138	0	0	0	0	0	0	0	0.00879223	0	0	0	0	0	0	0	0	0	0.934399	0	0	0	0	0	0
Kidney (C64-65)	0.00531409	0.000860549	0.00151194	0	0.00130906	0	0	0	0	0	0.00845155	0	0	0	0	0	0	0	0	0	0.900693	0	0	0	0
Liver (C22)	0.00474257	0.000881538	0.000581517	0	0.0152327	0	0	0	0	0	0	0	0	0	0	0	0	0	0	0.0445305	0	0.821262	0	0	0
Brain, CNS (C70-72)	0.0039842	0	0.00069782	0	0	0	0	0	0	0	0	0	0	0	0	0	0	0	0	0	0	0	0.964132	0	0
Multiple myeloma (C88+C90)	0.00198935	0.000440769	0	0	0	0	0	0	0.00670986	0	0	0	0	0	0	0	0	0	0	0	0	0	0	0.907463	0
Thyreoid (C73)	0.000593508	0.000272857	0.000465214	0	0	0	0	0	0	0	0	0	0	0	0	0	0	0	0	0	0	0	0	0	0.87234
C) Radiotherapy interventions recorded with cancer related ICD codes
Defined cancer types	All sites incl. non-melanoma skin and C77-80	Breast (C50)	Lung (C33-34)	Colorectum (C18-21)	Prostate (C61)	Lip. oral cavity and pharynx (C00-14)	Uterus (C54)	Cervix (C53)	Brain, CNS (C70-72)	Larynx (C32)	Bladder (C67)	Melanoma of the skin (C43)	Oesophagus (C15)	Non-Hodgkin lymphoma (C82-86, C96)	Kidney (C64-65)	Stomach (C16)	Pancreas (C25)	Multiple myeloma (C88+C90)	Hodgkin tumor (C81)	Ovary (C56)	Leukaemia (C91-95)	Thyreoid (C73)	Liver (C22)	Testis (C62)	Gallbladder (C23-24)
All sites excl. non-melanoma skin (C00-97)	1	1	1	1	1	1	1	1	1	1	1	1	1	1	1	1	1	1	1	1	1	1	1	1	1
Breast (C50)	0.285365	0.980015	0.0068726	0.00724104	0.00127834	0.00476294	0.0263344	0.0116822	0.0112954	0.00267678	0.00483504	0.00952068	0	0.00963719	0.00922874	0	0	0	0	0.0235849	0	0	0	0	0
Lung (C33-34)	0.172191	0.00284894	0.945943	0.00441826	0.00417143	0.012629	0.00389702	0.00751001	0.0377691	0.0176221	0.0105233	0.00919238	0.00845179	0.00623583	0.0112063	0	0.0186246	0	0	0	0	0	0	0	0
Colorectum (C18-21)	0.102974	0.00428397	0.00853532	0.967231	0.0146673	0.0075774	0.0127539	0.00584112	0.0081186	0.0082534	0.00938567	0.0121471	0.00806761	0.00736961	0.0138431	0.0150905	0.0143266	0	0	0	0	0	0.0486891	0	0
Prostate (C61)	0.090001	0.000274343	0.00550547	0.00650466	0.957882	0.00418561	0	0	0.00653018	0.00557662	0.0196246	0.0121471	0.00499424	0	0.0217535	0.0110664	0	0	0	0	0	0	0	0	0
Lip. oral cavity and pharynx (C00-14)	0.0829113	0.000928544	0.00613361	0.00190231	0.00154747	0.925453	0	0	0.00176491	0.0573277	0	0	0.026892	0	0	0	0	0	0	0	0	0	0	0	0
Uterus (C54)	0.0472505	0.00225805	0.00103458	0.000736377	0	0	0.905881	0.0298732	0.0021179	0	0	0	0	0	0	0	0	0	0	0.0636792	0	0	0	0	0
Cervix (C53)	0.0340658	0.00103406	0.00129323	0.000920471	0	0	0.0194851	0.921896	0	0	0	0	0	0	0	0	0	0	0	0.0495283	0	0	0	0	0
Brain, CNS (C70-72)	0.0325556	0.000337652	0.00225392	0	0	0	0	0	0.904695	0	0	0.00393959	0	0	0	0	0	0	0	0	0	0	0	0	0
Larynx (C32)	0.0262665	0.000211033	0.00310375	0.000797742	0.000941936	0.0243198	0	0	0	0.893375	0	0	0.00537841	0	0	0	0	0	0	0	0	0	0	0	0
Melanoma of the skin (C43)	0.021069	0.000991854	0.00243866	0.000736377	0.00188387	0	0.00177137	0	0.00476527	0	0	0.922521	0	0	0	0	0	0	0	0	0	0	0	0	0
Bladder (C67)	0.0226943	0.000907441	0.00520987	0.00214777	0.00672812	0.00267013	0.00212565	0.00183578	0.00247088	0.00267678	0.935722	0	0	0	0.00856955	0	0	0	0	0	0	0	0	0	0
Oesophagus (C15)	0.0147434	0	0.000443393	0.000736377	0	0.00295879	0	0	0	0.00223065	0	0	0.90703	0	0	0.0291751	0	0	0	0	0	0	0	0	0
Kidney (C64-65)	0.0112441	0.000443169	0.00184747	0	0.0032295	0.000721657	0.00188947	0	0.00317684	0	0.00312856	0	0	0	0.907713	0	0	0	0	0	0	0	0	0	0
Other	0.0116201	0.000970751	0.00428614	0.0012273	0.00100922	0.00642275	0.0103921	0.0110147	0.00388281	0.00267678	0.00369738	0.0121471	0.00537841	0	0.00659196	0	0	0	0	0	0	0.0275689	0	0	0
Non-Hodgkin lymphoma (C82-86, C96)	0.011614	0.000865234	0.00136713	0.000920471	0.00174931	0.00202064	0.00129901	0	0.00476527	0	0	0	0	0.928005	0	0	0	0	0.0210896	0	0.0397022	0	0	0	0
Stomach (C16)	0.00658633	0.000295446	0.000591191	0.000797742	0	0.000721657	0	0	0.00176491	0	0	0	0.022282	0	0	0.915493	0	0	0	0	0	0	0	0	0
Pancreas (C25)	0.00494278	0.000295446	0.000554242	0	0.000740093	0.000721657	0	0	0	0	0	0	0	0	0	0	0.91404	0	0	0	0	0	0.0374532	0	0.0613497
Multiple myeloma (C88+C90)	0.00440302	0.000485375	0.000480343	0	0.000740093	0.000793823	0	0	0	0	0	0	0	0	0	0	0	0.957307	0	0	0	0	0	0	0
Ovary (C56)	0.00321432	0.00109737	0	0	0	0	0.00873878	0.00283712	0	0	0	0	0	0	0	0	0	0	0	0.813679	0	0	0	0	0
Leukaemia (C91-95)	0.00356608	0.000738615	0.000812888	0.00110457	0.000941936	0.000793823	0	0	0	0	0	0	0	0.0119048	0	0	0	0	0	0	0.920596	0	0	0	0
Hodgkin tumor (C81)	0.00350543	0	0	0	0	0	0	0	0	0	0	0	0	0.0113379	0	0	0	0	0.957821	0	0	0	0	0	0
Thyreoid (C73)	0.00258359	0.000316549	0	0	0	0	0	0	0	0	0	0	0	0	0	0	0	0	0	0	0	0.882206	0	0	0
Liver (C22)	0.00208628	0	0	0	0.000672812	0	0	0	0	0	0	0	0	0	0	0	0	0	0	0	0	0	0.805243	0	0
Testis (C62)	0.00144341	0	0	0	0	0	0	0	0	0	0	0	0	0	0	0	0	0	0	0	0	0	0	0.897872	0
Gallbladder (C23-24)	0.00110379	0	0	0	0	0	0	0	0	0	0	0	0	0	0	0	0	0	0	0	0	0	0	0	0.828221

## Sheet: Supplementary Table 2
Supplementary table 2 Standard populations based on the age distribution of the cancers: (1) increasing incidence with age, (2) approximately constant incidence with age, and (3) cancers predominantly affecting young adults
Ferlay	Applied standadisation	Probable standardisation
All sites excl. non-melanoma (C00-97)	1	(1-2-3)
Bladder cancer (C67)	1
Breast cancer (C50)
Cancer of brain and CNS (C70-72)	2
Cancer of lip, oral cavity and pharynx (C00-14)	1	(1-2)
Cancer of the corpus uteri (C54)	1
Cervical cancer (C53)	2
Colorectum cancer (C18-21)	1
Gallbladder cancer (C23-24)	1
Hodgkin tumor (C81)	3
Kidney cancer (C64-65)	1
Larynx cancer (C32)	1
Leukemia (C91-95)	1	(1-3)
Liver cancer (C22)	1
Lung cancer (C33-34)	1
Melanoma of the skin (C43)	2
Multiple myeloma (C88+C90)	1
Non-Hodgkin lymphoma (C82-86, C96)	1
Oesophagus cancer (C15)	1
Other	1	(1-2)
Ovarian cancer (C56)	1
Pancreas cancer (C25)	1
Prostate cancer (C61)	Individual standardization
Stomach cancer (C16)	1
Testicular cancer (C62)	3
Thyroid cancer (C73)	2
		1

## Sheet: Supplementary Table  3
	Supplementary table 3 Number of diagnosed Hungarian cancer patients by different cancer types (between 2011 and 2019)
	Number of patients
	Total population	2011-2012	2013-2014	2015-2016	2017-2018	2019	2011-2014	2015-2019	2011-2019
	Oesophagus cancer (C15)	1207	1186	1149	1035	530	2393	2714	5107
	Liver cancer (C22)	1901	1824	1945	1870	980	3725	4795	8520
	Pancreas cancer (C25)	3910	4119	4221	4239	2093	8029	10553	18582
	Gallbladder cancer (C23-24)	1230	1279	1194	1114	483	2509	2791	5300
	Lung cancer (C33-34)	19535	18899	18645	18400	8495	38434	45540	83974
	Stomach cancer (C16)	3890	3642	3484	3148	1460	7532	8092	15624
	Cancer of brain and CNS (C70-72)	2091	2068	1868	1868	864	4159	4600	8759
	Ovarian cancer (C56)	2088	2133	2094	2023	934	4221	5051	9272
	Cancer of lip, oral cavity and pharynx (C00-14)	4896	4736	4616	4206	2060	9632	10882	20514
	Larynx cancer (C32)	1676	1628	1509	1351	634	3304	3494	6798
	Multiple myeloma (C88+C90)	1164	1216	1185	1298	593	2380	3076	5456
	Colorectum cancer (C18-21)	18844	18643	18450	18059	9266	37487	45775	83262
	Cervical cancer (C53)	2045	2039	2075	1752	821	4084	4648	8732
	Leukemia (C91-95)	3606	3682	3559	3587	1701	7288	8847	16135
	Kidney cancer (C64-65)	3861	3869	3924	3829	1883	7730	9636	17366
	Non-Hodgkin lymphoma (C82-86, C96)	3024	3480	3252	3316	1854	6504	8422	14926
	Cancer of the corpus uteri (C54)	2647	2665	2898	2798	1462	5312	7158	12470
	Bladder cancer (C67)	5675	5594	5510	5377	2662	11269	13549	24818
	Breast cancer (C50)	15284	15173	15325	15212	7395	30457	37932	68389
	Thyroid cancer (C73)	1166	1344	1467	1384	804	2510	3655	6165
	Prostate cancer (C61)	7515	8346	7978	7847	4022	15861	19847	35708
	Hodgkin tumor (C81)	496	511	483	447	194	1007	1124	2131
	Melanoma of the skin (C43)	3979	4328	4733	4564	2302	8307	11599	19906
	Testicular cancer (C62)	1262	1109	1163	1111	508	2371	2782	5153
	Other	5359	5207	5271	5064	2413	10566	12748	23314
	All sites excl. non-melanoma (C00-97)	118351	118720	117998	114899	56413	237071	289310	526381
	Number of patients
	Male	2011-2012	2013-2014	2015-2016	2017-2018	2019	2011-2014	2015-2019	2011-2019
	Oesophagus cancer (C15)	947	938	925	846	430	1885	2201	4086
	Liver cancer (C22)	1223	1204	1269	1243	656	2427	3168	5595
	Pancreas cancer (C25)	1936	1961	2031	2072	1014	3897	5117	9014
	Gallbladder cancer (C23-24)	431	509	463	485	198	940	1146	2086
	Lung cancer (C33-34)	12158	11389	11039	10778	4786	23547	26603	50150
	Stomach cancer (C16)	2186	2053	1964	1788	862	4239	4614	8853
	Cancer of brain and CNS (C70-72)	1058	1063	978	951	462	2121	2391	4512
	Ovarian cancer (C56)	-	-	-	-	-	-	-	-
	Cancer of lip, oral cavity and pharynx (C00-14)	3695	3507	3394	3047	1509	7202	7950	15152
	Larynx cancer (C32)	1413	1377	1281	1167	545	2790	2993	5783
	Multiple myeloma (C88+C90)	481	562	526	613	267	1043	1406	2449
	Colorectum cancer (C18-21)	10234	10300	10260	10119	5291	20534	25670	46204
	Cervical cancer (C53)	-	-	-	-	-	-	-	-
	Leukemia (C91-95)	1837	1871	1865	1900	911	3708	4676	8384
	Kidney cancer (C64-65)	2219	2199	2306	2265	1072	4418	5643	10061
	Non-Hodgkin lymphoma (C82-86, C96)	1401	1534	1505	1539	840	2935	3884	6819
	Cancer of the corpus uteri (C54)	-	-	-	-	-	-	-	-
	Bladder cancer (C67)	3874	3829	3742	3707	1797	7703	9246	16949
	Breast cancer (C50)	153	168	143	165	92	321	400	721
	Thyroid cancer (C73)	250	271	345	336	199	521	880	1401
	Prostate cancer (C61)	7515	8346	7978	7847	4022	15861	19847	35708
	Hodgkin tumor (C81)	248	268	261	220	108	516	589	1105
	Melanoma of the skin (C43)	1851	2027	2235	2171	1121	3878	5527	9405
	Testicular cancer (C62)	1262	1109	1163	1111	508	2371	2782	5153
	Other	2442	2348	2366	2331	1129	4790	5826	10616
	All sites excl. non-melanoma (C00-97)	58814	58833	58039	56701	27819	117647	142559	260206
	Number of patients
	Female	2011-2012	2013-2014	2015-2016	2017-2018	2019	2011-2014	2015-2019	2011-2019
	Oesophagus cancer (C15)	260	248	224	189	100	508	513	1021
	Liver cancer (C22)	678	620	676	627	324	1298	1627	2925
	Pancreas cancer (C25)	1974	2158	2190	2167	1079	4132	5436	9568
	Gallbladder cancer (C23-24)	799	770	731	629	285	1569	1645	3214
	Lung cancer (C33-34)	7377	7510	7606	7622	3709	14887	18937	33824
	Stomach cancer (C16)	1704	1589	1520	1360	598	3293	3478	6771
	Cancer of brain and CNS (C70-72)	1033	1005	890	917	402	2038	2209	4247
	Ovarian cancer (C56)	2088	2133	2094	2023	934	4221	5051	9272
	Cancer of lip, oral cavity and pharynx (C00-14)	1201	1229	1222	1159	551	2430	2932	5362
	Larynx cancer (C32)	263	251	228	184	89	514	501	1015
	Multiple myeloma (C88+C90)	683	654	659	685	326	1337	1670	3007
	Colorectum cancer (C18-21)	8610	8343	8190	7940	3975	16953	20105	37058
	Cervical cancer (C53)	2045	2039	2075	1752	821	4084	4648	8732
	Leukemia (C91-95)	1769	1811	1694	1687	790	3580	4171	7751
	Kidney cancer (C64-65)	1642	1670	1618	1564	811	3312	3993	7305
	Non-Hodgkin lymphoma (C82-86, C96)	1623	1946	1747	1777	1014	3569	4538	8107
	Cancer of the corpus uteri (C54)	2647	2665	2898	2798	1462	5312	7158	12470
	Bladder cancer (C67)	1801	1765	1768	1670	865	3566	4303	7869
	Breast cancer (C50)	15131	15005	15182	15047	7303	30136	37532	67668
	Thyroid cancer (C73)	916	1073	1122	1048	605	1989	2775	4764
	Prostate cancer (C61)	-	-	-	-	-	-	-	-
	Hodgkin tumor (C81)	248	243	222	227	86	491	535	1026
	Melanoma of the skin (C43)	2128	2301	2498	2393	1181	4429	6072	10501
	Testicular cancer (C62)	-	-	-	-	-	-	-	-
	Other	2917	2859	2905	2733	1284	5776	6922	12698
	All sites excl. non-melanoma (C00-97)	59537	59887	59959	58198	28594	119424	146751	266175

## Sheet: Supplementary Table  4
Supplementary table 4 1-, 3- and 5-year net survival of Hungarian cancer patients diagnosed between 2011–2019 by sex, age cohorts and tumor type (HLD mortality table – December 31, 2022).
In case of empty cells, results were not available
	2011-2012									2013-2014									2015-2016									2017-2018									2019						2011-2014
Total population	1-year	95% CI Lower	95% CI Higher	3-year	95% CI Lower	95% CI Higher	5-year	95% CI Lower	95% CI Higher	1-year	95% CI Lower	95% CI Higher	3-year	95% CI Lower	95% CI Higher	5-year	95% CI Lower	95% CI Higher	1-year	95% CI Lower	95% CI Higher	3-year	95% CI Lower	95% CI Higher	5-year	95% CI Lower	95% CI Higher	1-year	95% CI Lower	95% CI Higher	3-year	95% CI Lower	95% CI Higher	5-year	95% CI Lower	95% CI Higher	1-year	95% CI Lower	95% CI Higher	3-year	95% CI Lower	95% CI Higher	1-year	95% CI Lower	95% CI Higher	3-year	95% CI Lower	95% CI Higher	5-year
All sites excl. non-melanoma (C00-97)
0-29	0.935175	0.924932	0.945532	0.873784	0.85998	0.887809	0.852342	0.837573	0.867371	0.939952	0.929741	0.950276	0.882629	0.868804	0.896674	0.860659	0.845761	0.87582	0.944572	0.934756	0.954491	0.892341	0.879049	0.905834	0.870993	0.856592	0.885636	0.938891	0.928295	0.949607	0.885789	0.871723	0.900081	0.868206	0.852856	0.883832	0.930246	0.913836	0.946951	0.882172	0.861331	0.903517	0.937486	0.930237	0.944792	0.878063	0.868265	0.887971	0.856366
30-39	0.926377	0.918075	0.934755	0.852833	0.841549	0.864267	0.823882	0.811695	0.836253	0.930744	0.922767	0.93879	0.860842	0.849944	0.87188	0.82699	0.815031	0.839125	0.939408	0.931805	0.947072	0.879996	0.86961	0.890506	0.850648	0.839193	0.862259	0.934871	0.92666	0.943154	0.873323	0.86222	0.884569	0.850806	0.838526	0.863266	0.944264	0.932968	0.955697	0.894454	0.879215	0.909956	0.928587	0.922825	0.934386	0.856887	0.84903	0.864816	0.825456
40-49	0.824051	0.815737	0.83245	0.711942	0.70198	0.722045	0.669018	0.658561	0.679641	0.84645	0.838618	0.854356	0.7425	0.732928	0.752198	0.707989	0.697926	0.718197	0.870166	0.863127	0.877263	0.774203	0.76538	0.783129	0.739758	0.730389	0.749248	0.881872	0.875088	0.888709	0.794184	0.785612	0.802849	0.75287	0.743248	0.762616	0.894057	0.884809	0.903402	0.812427	0.800541	0.82449	0.835309	0.829588	0.841069	0.7273	0.720376	0.734292	0.688605
50-59	0.725492	0.719687	0.731342	0.583806	0.577265	0.590422	0.535575	0.528798	0.542438	0.728288	0.722278	0.734349	0.582606	0.57581	0.589481	0.538032	0.530995	0.545163	0.750572	0.744284	0.756915	0.619323	0.612117	0.626614	0.569414	0.561877	0.577052	0.762734	0.756269	0.769253	0.631533	0.624044	0.639111	0.58129	0.573137	0.58956	0.779757	0.77077	0.788848	0.659602	0.649035	0.670341	0.726835	0.722655	0.73104	0.583229	0.578509	0.587989	0.536755
60-69	0.712197	0.707248	0.71718	0.574395	0.568769	0.580076	0.523888	0.517946	0.529898	0.715377	0.71055	0.720237	0.581827	0.576323	0.587384	0.537148	0.531318	0.543043	0.72515	0.720502	0.729828	0.594508	0.589168	0.599896	0.544827	0.539136	0.550577	0.724632	0.719941	0.729353	0.595105	0.589699	0.60056	0.544251	0.538212	0.550358	0.738491	0.731819	0.745224	0.608282	0.600443	0.616223	0.713821	0.710362	0.717297	0.57819	0.57425	0.582157	0.530659
70-79	0.672248	0.666539	0.678006	0.549357	0.542745	0.556051	0.507631	0.50029	0.515079	0.695393	0.689872	0.700959	0.573173	0.566679	0.579742	0.531331	0.524093	0.538669	0.698303	0.692822	0.703829	0.582133	0.575679	0.588659	0.543083	0.535834	0.55043	0.699929	0.694491	0.705409	0.585451	0.579009	0.591964	0.541867	0.534181	0.549664	0.709013	0.701479	0.716629	0.598167	0.589088	0.607386	0.684001	0.680026	0.688	0.561451	0.556809	0.566133	0.519666
80<=	0.547477	0.538814	0.55628	0.478071	0.465996	0.490458	0.531467	0.5109	0.552862	0.56333	0.55459	0.572208	0.490401	0.47829	0.502818	0.554499	0.531775	0.578193	0.575571	0.566597	0.584688	0.523751	0.510809	0.53702	0.593881	0.569823	0.618956	0.571262	0.562088	0.580586	0.51181	0.498439	0.52554	0.564145	0.53558	0.594235	0.579721	0.566533	0.593215	0.503223	0.484394	0.522785	0.555321	0.549153	0.561558	0.484176	0.475593	0.492913	0.542999
Total	0.699805	0.69703	0.702592	0.58002	0.576705	0.583355	0.548519	0.544457	0.55261	0.711219	0.708477	0.713972	0.592329	0.589035	0.595641	0.564918	0.560672	0.569196	0.723638	0.720917	0.726369	0.613526	0.61022	0.616849	0.584535	0.580318	0.588782	0.725446	0.722695	0.728207	0.615488	0.612117	0.618878	0.582071	0.577277	0.586905	0.73653	0.732643	0.740438	0.627483	0.622663	0.63234	0.705521	0.703568	0.707478	0.586184	0.583845	0.588532	0.556734
Bladder cancer (C67)
0-29	1.00057	1.00057	1.00057	1.00166	1.00166	1.00166	1.00292	1.00292	1.00292	0.947838	0.854931	1.05084	0.948808	0.855806	1.05192	0.949927	0.856815	1.05316	1.00056	1.00056	1.00056	1.0015	1.0015	1.0015	1.00253	1.00253	1.00253	1.00041	1.00041	1.00041	1.00126	1.00126	1.00126	1.0024	1.0024	1.0024							0.976134	0.930567	1.02393	0.977167	0.931551	1.02502	0.978363
30-39	1.00111	1.00111	1.00111	0.98356	0.945706	1.02293	0.966422	0.913811	1.02206	0.968427	0.925067	1.01382	0.971097	0.927617	1.01661	0.957738	0.905017	1.01353	1.0012	1.0012	1.0012	0.946039	0.885071	1.01121	0.949132	0.887965	1.01451	1.00121	1.00121	1.00121	0.963931	0.911449	1.01944	0.967764	0.915072	1.02349	0.970759	0.914788	1.03015	0.973461	0.917335	1.03302	0.983157	0.958807	1.00812	0.976737	0.947045	1.00736	0.961691
40-49	0.915749	0.876557	0.956693	0.887468	0.841662	0.935768	0.86025	0.808914	0.914845	0.934519	0.898726	0.971737	0.878787	0.830807	0.929538	0.861852	0.809664	0.917403	0.938545	0.904768	0.973582	0.891415	0.846801	0.938379	0.876206	0.827428	0.92786	0.935793	0.901059	0.971866	0.875406	0.828138	0.925373	0.843872	0.789959	0.901464	0.93174	0.882213	0.984047	0.908988	0.850541	0.971452	0.924982	0.89819	0.952573	0.883259	0.849796	0.918039	0.861152
50-59	0.888883	0.867933	0.910339	0.80742	0.780075	0.835723	0.78702	0.757022	0.818207	0.893629	0.872012	0.915783	0.821016	0.792899	0.850129	0.78298	0.751363	0.815928	0.899943	0.876696	0.923806	0.834818	0.804622	0.866147	0.803153	0.769097	0.838716	0.890547	0.864784	0.917078	0.79941	0.765248	0.835097	0.764944	0.725099	0.806979	0.878927	0.841591	0.917919	0.817146	0.770511	0.866604	0.89113	0.876025	0.906496	0.81386	0.794145	0.834066	0.785116
60-69	0.865858	0.848702	0.883362	0.771757	0.749225	0.794967	0.740048	0.714632	0.766368	0.870675	0.853998	0.887678	0.784371	0.762423	0.80695	0.731083	0.705923	0.757139	0.874066	0.857925	0.890509	0.792611	0.77134	0.814469	0.744096	0.719557	0.769472	0.864827	0.848212	0.881768	0.768464	0.746443	0.791134	0.718661	0.692043	0.746304	0.878785	0.855401	0.902808	0.770481	0.738134	0.804245	0.868296	0.8563	0.88046	0.778147	0.762353	0.794268	0.7355
70-79	0.811657	0.790588	0.833287	0.718026	0.690577	0.746566	0.679185	0.646862	0.713124	0.838131	0.817938	0.858822	0.720523	0.693108	0.749023	0.678887	0.646738	0.712634	0.834322	0.814198	0.854944	0.751817	0.725128	0.779489	0.696195	0.664339	0.729578	0.8311	0.810942	0.851759	0.734529	0.707545	0.762543	0.686861	0.652475	0.72306	0.838129	0.811325	0.865819	0.742639	0.705988	0.781194	0.824851	0.810194	0.839774	0.719261	0.69975	0.739316	0.679043
80<=	0.697861	0.663075	0.734472	0.663976	0.611124	0.721399	0.676003	0.595476	0.767419	0.69585	0.660549	0.733037	0.646798	0.590333	0.708664	0.672095	0.545399	0.828222	0.680873	0.645159	0.718565	0.601981	0.550843	0.657865	0.761352	0.676711	0.856579	0.717747	0.681403	0.75603	0.700364	0.635462	0.771894	0.914655	0.764887	1.09375	0.738781	0.684149	0.797776	0.712687	0.627655	0.809238	0.696867	0.671895	0.722766	0.655652	0.616477	0.697316	0.674662
Total	0.827002	0.815742	0.838418	0.749261	0.733892	0.764953	0.725426	0.705671	0.745734	0.837141	0.826025	0.848407	0.752471	0.736684	0.768597	0.720583	0.69216	0.750174	0.835857	0.824672	0.847193	0.75829	0.743125	0.773765	0.7476	0.728301	0.767411	0.836415	0.82507	0.847916	0.75621	0.739355	0.77345	0.754939	0.726289	0.784718	0.847509	0.831767	0.863549	0.766017	0.743882	0.788811	0.832034	0.824105	0.84004	0.750862	0.739812	0.762077	0.723047
Breast cancer (C50)
0-29	0.976193	0.943938	1.00955	0.844193	0.769913	0.925639	0.784509	0.701075	0.877872	0.987799	0.963893	1.0123	0.913401	0.853855	0.9771	0.876575	0.807345	0.951743	0.989969	0.970167	1.01018	0.939003	0.892467	0.987965	0.888142	0.82751	0.953216	0.978772	0.949876	1.00855	0.914846	0.859842	0.973369	0.904937	0.84701	0.966825	1.00029	1.00029	1.00029	0.892945	0.799459	0.997363	0.98189	0.961527	1.00268	0.878158	0.829317	0.929875	0.829697
30-39	0.98287	0.972937	0.992903	0.908597	0.886856	0.930872	0.865673	0.839939	0.892194	0.976395	0.964718	0.988213	0.921713	0.901152	0.942743	0.854966	0.82814	0.88266	0.976795	0.965304	0.988423	0.908031	0.886167	0.930433	0.854403	0.827751	0.881912	0.977281	0.966357	0.988328	0.925171	0.905962	0.944788	0.878252	0.85312	0.904124	0.982181	0.967622	0.996958	0.940642	0.914765	0.96725	0.979669	0.971999	0.987399	0.915082	0.900049	0.930367	0.860381
40-49	0.978866	0.971812	0.985971	0.937897	0.926033	0.949912	0.891605	0.876325	0.907151	0.986384	0.980664	0.992137	0.937464	0.925803	0.949271	0.908234	0.894174	0.922515	0.984703	0.979188	0.990249	0.939894	0.929343	0.950565	0.906162	0.893106	0.919409	0.982804	0.977114	0.988528	0.939408	0.929006	0.949927	0.899879	0.885626	0.914362	0.98094	0.972532	0.989421	0.939222	0.924345	0.954339	0.98268	0.978146	0.987236	0.937679	0.929347	0.946086	0.900043
50-59	0.970125	0.963711	0.976582	0.919832	0.909431	0.930351	0.871068	0.85807	0.884263	0.965234	0.958174	0.972345	0.91436	0.903311	0.925545	0.874103	0.860709	0.887706	0.965149	0.95768	0.972677	0.91663	0.905084	0.928323	0.879744	0.865775	0.893938	0.969452	0.962205	0.976752	0.921156	0.909536	0.932924	0.88324	0.868093	0.898651	0.97013	0.96016	0.980204	0.920205	0.903846	0.93686	0.96777	0.963009	0.972555	0.917198	0.909608	0.924851	0.87253
60-69	0.956887	0.949935	0.96389	0.905109	0.894517	0.915826	0.862755	0.8498	0.875907	0.961085	0.954401	0.967815	0.911113	0.90075	0.921595	0.875057	0.862428	0.887871	0.956084	0.949209	0.963009	0.919765	0.909847	0.929791	0.88332	0.870981	0.895834	0.953342	0.946262	0.960474	0.909734	0.899309	0.92028	0.878644	0.865179	0.892319	0.967527	0.958195	0.97695	0.925306	0.910231	0.940632	0.958992	0.954165	0.963843	0.908119	0.900697	0.915602	0.868925
70-79	0.924022	0.912854	0.935326	0.852637	0.835963	0.869643	0.804988	0.784388	0.826129	0.915782	0.904636	0.927065	0.846964	0.830729	0.863516	0.805295	0.785406	0.825689	0.933442	0.923177	0.94382	0.867476	0.851864	0.883373	0.812685	0.792994	0.832866	0.927282	0.916765	0.93792	0.86033	0.844456	0.876502	0.810023	0.788468	0.832168	0.94233	0.928397	0.956472	0.874898	0.852511	0.897873	0.919798	0.911892	0.927773	0.849729	0.838063	0.861558	0.805153
80<=	0.823119	0.799853	0.847062	0.764693	0.723535	0.808194	0.860721	0.786564	0.94187	0.835442	0.812077	0.859478	0.80371	0.762844	0.846764	1.00613	0.916245	1.10484	0.825438	0.801512	0.850079	0.818394	0.774212	0.865098	0.940794	0.852002	1.03884	0.850622	0.827124	0.874787	0.868051	0.823369	0.915158	0.9043	0.779782	1.0487	0.857051	0.824309	0.891094	0.828267	0.764299	0.897589	0.829137	0.812576	0.846036	0.783873	0.754612	0.814269	0.933355
Total	0.939431	0.934727	0.944158	0.882893	0.875169	0.890685	0.854866	0.84369	0.866189	0.940215	0.935543	0.94491	0.88799	0.880465	0.895579	0.878369	0.866202	0.890706	0.941865	0.93725	0.946504	0.897688	0.890104	0.905337	0.875211	0.863448	0.887134	0.943508	0.938933	0.948105	0.900675	0.893088	0.908325	0.870318	0.854065	0.886879	0.951554	0.945277	0.957871	0.903607	0.892408	0.914947	0.939822	0.936505	0.943151	0.885436	0.880037	0.890868	0.866607
Cancer of brain and CNS (C70-72)
0-29	0.898999	0.860677	0.939027	0.811382	0.762055	0.863903	0.767867	0.71481	0.824862	0.934653	0.900862	0.969713	0.824076	0.772703	0.878865	0.763964	0.706993	0.825527	0.903729	0.861233	0.948322	0.796273	0.738975	0.858014	0.774116	0.714696	0.838476	0.826582	0.771241	0.885893	0.743154	0.679869	0.81233	0.713701	0.648384	0.785599	0.881227	0.815009	0.952825	0.786489	0.703917	0.878747	0.915608	0.889546	0.942435	0.817294	0.781322	0.854922	0.766047
30-39	0.857213	0.807718	0.909741	0.770428	0.711326	0.83444	0.694721	0.630406	0.765599	0.865314	0.816444	0.917109	0.765325	0.705164	0.830619	0.665087	0.598723	0.738807	0.903858	0.855276	0.9552	0.748571	0.678532	0.825839	0.697956	0.624076	0.780582	0.923989	0.879427	0.970809	0.763994	0.694205	0.840799	0.673575	0.593545	0.764395	0.938441	0.87303	1.00875	0.878148	0.79001	0.97612	0.861217	0.826079	0.897849	0.767901	0.725172	0.813149	0.680064
40-49	0.741189	0.681984	0.805535	0.596517	0.530828	0.670336	0.51818	0.451478	0.594737	0.791189	0.737569	0.848709	0.558858	0.494745	0.631279	0.470706	0.406634	0.544873	0.753346	0.699354	0.811507	0.586408	0.525462	0.654423	0.524777	0.462996	0.594802	0.775641	0.720174	0.83538	0.581707	0.517165	0.654303	0.513609	0.444414	0.593578	0.835626	0.76228	0.91603	0.583205	0.489389	0.695005	0.766989	0.726576	0.809651	0.577066	0.530278	0.627982	0.493659
50-59	0.547496	0.500407	0.599017	0.328054	0.284187	0.378692	0.294542	0.251482	0.344975	0.56024	0.511859	0.613193	0.309909	0.265707	0.361464	0.272868	0.229928	0.323827	0.614951	0.561346	0.673674	0.373695	0.321227	0.434732	0.333804	0.282133	0.394938	0.614237	0.560687	0.672901	0.348809	0.297479	0.408995	0.258535	0.208784	0.320141	0.61399	0.538661	0.699854	0.351805	0.2803	0.441551	0.553661	0.519443	0.590134	0.319237	0.287382	0.354624	0.284008
60-69	0.396972	0.357678	0.440584	0.179373	0.149047	0.215868	0.145937	0.117642	0.181036	0.410683	0.369639	0.456285	0.201922	0.168867	0.241448	0.173253	0.14156	0.212043	0.394553	0.353543	0.440321	0.179503	0.147898	0.217863	0.144751	0.115421	0.181534	0.43898	0.398388	0.483709	0.230817	0.19642	0.271237	0.195252	0.160619	0.237352	0.371755	0.31489	0.438889	0.146456	0.106818	0.200803	0.403548	0.374707	0.434609	0.190173	0.167175	0.216334	0.159014
70-79	0.291413	0.250617	0.338848	0.154013	0.121371	0.195434	0.142961	0.109496	0.186654	0.251987	0.213922	0.296825	0.166014	0.132656	0.207761	0.138732	0.106337	0.180996	0.245344	0.205775	0.292522	0.137847	0.105813	0.179578	0.125236	0.0928163	0.168979	0.299083	0.256957	0.348114	0.18069	0.14452	0.225912	0.152269	0.116203	0.199528	0.257357	0.202643	0.326842	0.0950418	0.0603919	0.149572	0.271385	0.242821	0.30331	0.160052	0.135881	0.188522	0.140725
80<=	0.159737	0.114166	0.223497	0.124528	0.0759474	0.204182	0.0825662	0.0371604	0.183453	0.134569	0.0954638	0.189692	0.0919131	0.0546735	0.154518	0.114497	0.0653508	0.200604	0.129405	0.0875811	0.191202	0.0805597	0.0405828	0.159917	0.0560028	0.01433	0.218863	0.157185	0.111435	0.221718	0.106391	0.0641538	0.176435	0.0541729	0.0165632	0.177182	0.0674203	0.0324391	0.140124	0.0608247	0.0248674	0.148775	0.146148	0.114791	0.186069	0.10797	0.0753437	0.154725	0.0997109
Total	0.501276	0.480356	0.523107	0.347249	0.327009	0.368742	0.308775	0.288299	0.330706	0.495514	0.474441	0.517524	0.338849	0.318575	0.360412	0.300578	0.280495	0.322099	0.492806	0.470556	0.516108	0.332788	0.311453	0.355584	0.299377	0.275581	0.325229	0.506779	0.484564	0.530013	0.34071	0.319332	0.363518	0.293199	0.271145	0.317046	0.472651	0.440741	0.506871	0.298073	0.268737	0.33061	0.498423	0.48348	0.513827	0.343088	0.328633	0.358179	0.30472
Cancer of lip, oral cavity and pharynx (C00-14)
0-29	0.937887	0.829742	1.06013	0.93863	0.8304	1.06097	0.939461	0.831135	1.06191	1.00041	1.00041	1.00041	0.964075	0.896546	1.03669	0.964822	0.897241	1.03749	0.963383	0.895922	1.03592	0.889994	0.780903	1.01433	0.890747	0.781563	1.01518	0.97184	0.918913	1.02782	0.972721	0.919745	1.02875	0.945147	0.872132	1.02427	0.933716	0.819351	1.06405	0.867902	0.716625	1.05111	0.977127	0.933583	1.0227	0.954586	0.894289	1.01895	0.955365
30-39	0.867531	0.786262	0.957201	0.635221	0.525017	0.768558	0.586484	0.474669	0.72464	0.903437	0.841749	0.969647	0.746613	0.658164	0.846949	0.687358	0.593727	0.795756	0.884679	0.819776	0.954721	0.770146	0.68609	0.864499	0.72562	0.636778	0.826857	0.897443	0.822954	0.978675	0.864902	0.781023	0.957789	0.8454	0.754464	0.947297	0.849443	0.737116	0.978886	0.791226	0.664894	0.941562	0.888262	0.837874	0.941681	0.699537	0.627954	0.779281	0.644729
40-49	0.64348	0.602592	0.687143	0.408542	0.367158	0.454591	0.349801	0.309594	0.39523	0.66986	0.626274	0.716479	0.436659	0.391355	0.487208	0.402982	0.357947	0.453683	0.743338	0.699406	0.790029	0.565136	0.515683	0.61933	0.494864	0.444919	0.550416	0.737344	0.691975	0.785688	0.548637	0.497869	0.604581	0.470274	0.417574	0.529624	0.794729	0.732209	0.862586	0.610809	0.536448	0.695478	0.655566	0.625425	0.68716	0.421419	0.390347	0.454965	0.374161
50-59	0.626672	0.604425	0.649739	0.366659	0.344433	0.39032	0.309052	0.2874	0.332336	0.61342	0.590017	0.63775	0.351943	0.32895	0.376544	0.305042	0.282487	0.329398	0.615216	0.589454	0.642105	0.405126	0.378973	0.433085	0.348035	0.322193	0.37595	0.610848	0.581714	0.641442	0.391422	0.362153	0.423056	0.342711	0.312736	0.37556	0.641227	0.600974	0.684175	0.419691	0.378218	0.465713	0.620354	0.604137	0.637006	0.359638	0.343499	0.376535	0.307131
60-69	0.632709	0.608461	0.657923	0.414196	0.388919	0.441115	0.345292	0.320103	0.372463	0.622362	0.598095	0.647614	0.391829	0.366928	0.418419	0.328007	0.30329	0.354738	0.632808	0.609926	0.656548	0.40345	0.379668	0.428722	0.350719	0.326683	0.376524	0.61904	0.595771	0.643217	0.433111	0.408662	0.459023	0.373191	0.347213	0.401113	0.64675	0.613713	0.681566	0.422724	0.387675	0.460941	0.627519	0.610262	0.645263	0.402971	0.385056	0.42172	0.336606
70-79	0.634265	0.595929	0.675066	0.458144	0.415943	0.504627	0.393821	0.348918	0.444504	0.678422	0.640938	0.718097	0.497983	0.455451	0.544488	0.439492	0.393875	0.490392	0.671495	0.636048	0.708916	0.510516	0.470314	0.554155	0.435585	0.392554	0.483333	0.6179	0.581057	0.65708	0.441359	0.401359	0.485345	0.400916	0.356156	0.4513	0.668654	0.619166	0.722098	0.475642	0.419639	0.539119	0.656286	0.629203	0.684534	0.477979	0.447579	0.510444	0.416561
80<=	0.638009	0.574148	0.708973	0.54215	0.43052	0.682725	0.734831	0.553315	0.975895	0.649711	0.590947	0.714318	0.543917	0.462425	0.639771	0.569592	0.454429	0.713939	0.663272	0.600515	0.732587	0.589927	0.498071	0.698723	0.646003	0.468396	0.890957	0.603517	0.540213	0.67424	0.608324	0.512455	0.722128	0.673747	0.461782	0.983008	0.63214	0.543902	0.734693	0.568025	0.436524	0.73914	0.644143	0.600216	0.691286	0.542898	0.47215	0.624246	0.650146
Total	0.635948	0.622071	0.650134	0.413918	0.39822	0.430235	0.367807	0.351092	0.385317	0.640101	0.626034	0.654484	0.416659	0.401491	0.432399	0.369177	0.352986	0.38611	0.651039	0.636835	0.66556	0.455535	0.43979	0.471843	0.404574	0.386126	0.423904	0.632075	0.617055	0.647461	0.456302	0.439725	0.473505	0.409816	0.388844	0.431918	0.664214	0.64314	0.685979	0.464765	0.440846	0.489982	0.63799	0.628079	0.648059	0.415264	0.404278	0.426548	0.368497
Cancer of the corpus uteri (C54)
0-29	1.00028	1.00028	1.00028	1.00088	1.00088	1.00088	0.901498	0.741036	1.09671																																		1.00028	1.00028	1.00028	1.00088	1.00088	1.00088	0.934874
30-39	0.982517	0.94812	1.01816	0.965861	0.917971	1.01625	0.967716	0.919734	1.0182	0.953768	0.903725	1.00658	0.892637	0.819777	0.971974	0.894297	0.821301	0.97378	0.961473	0.910114	1.01573	0.943367	0.881422	1.00966	0.905925	0.828338	0.99078	0.958986	0.904618	1.01662	0.918767	0.844421	0.999657	0.878378	0.789856	0.976822	0.955185	0.87377	1.04419	0.911301	0.800996	1.0368	0.967055	0.935323	0.999865	0.926492	0.88028	0.97513	0.928242
40-49	0.963487	0.935512	0.992298	0.895835	0.850588	0.943489	0.879287	0.830167	0.931314	0.965727	0.939583	0.992599	0.949635	0.917181	0.983237	0.928878	0.890187	0.969251	0.949502	0.921085	0.978797	0.892278	0.85194	0.934525	0.879642	0.836596	0.924902	0.983783	0.966367	1.00151	0.929154	0.894532	0.965116	0.901289	0.851987	0.953443	0.977854	0.951445	1.005	0.934551	0.890196	0.981115	0.964644	0.945426	0.984253	0.923682	0.895761	0.952474	0.904975
50-59	0.940705	0.920306	0.961555	0.893413	0.865791	0.921916	0.874434	0.843456	0.906551	0.916496	0.891713	0.941969	0.849001	0.816148	0.883177	0.836921	0.801659	0.873733	0.94662	0.927266	0.966377	0.887174	0.859287	0.915967	0.874298	0.843588	0.906125	0.967301	0.951562	0.983299	0.925882	0.901917	0.950484	0.884108	0.852299	0.917103	0.943619	0.916043	0.972025	0.909778	0.873591	0.947465	0.929281	0.913296	0.945545	0.872463	0.85101	0.894457	0.856771
60-69	0.910209	0.889313	0.931595	0.817589	0.788393	0.847866	0.782134	0.749353	0.816349	0.915934	0.896621	0.935663	0.834119	0.807194	0.861943	0.818589	0.788806	0.849497	0.930263	0.913021	0.947831	0.85377	0.828899	0.879387	0.819511	0.790841	0.84922	0.920524	0.902229	0.93919	0.835354	0.809183	0.862372	0.780826	0.748916	0.814095	0.915951	0.889857	0.942809	0.828842	0.791595	0.867842	0.913219	0.898981	0.927683	0.826282	0.806371	0.846684	0.801334
70-79	0.837186	0.807007	0.868493	0.678249	0.638058	0.720971	0.655083	0.609901	0.703612	0.866179	0.837593	0.895741	0.748126	0.709048	0.789359	0.699286	0.654251	0.747421	0.854972	0.827416	0.883446	0.734924	0.697883	0.773931	0.70356	0.660937	0.748933	0.858375	0.82955	0.888201	0.709388	0.669623	0.751514	0.674226	0.626802	0.725238	0.85397	0.81512	0.894671	0.752405	0.700333	0.808348	0.851475	0.830545	0.872933	0.712697	0.68434	0.742228	0.676881
80<=	0.722749	0.66808	0.781893	0.562048	0.489847	0.644892	0.50865	0.405717	0.637698	0.779847	0.725453	0.83832	0.603843	0.528335	0.690143	0.710587	0.600991	0.840168	0.732179	0.673451	0.796028	0.676368	0.593387	0.770953	0.74813	0.606881	0.922253	0.7725	0.716047	0.833402	0.604953	0.521018	0.70241	0.559632	0.438458	0.714293	0.774082	0.695073	0.862071	0.555943	0.450035	0.686775	0.750714	0.711628	0.791947	0.582528	0.529222	0.641203	0.608565
Total	0.878297	0.864382	0.892436	0.77288	0.753602	0.792652	0.743424	0.71935	0.768304	0.890896	0.877534	0.904462	0.796101	0.777259	0.815399	0.789222	0.76705	0.812036	0.89528	0.882736	0.908003	0.815564	0.798056	0.833455	0.798941	0.776479	0.822053	0.904188	0.891831	0.916717	0.806603	0.788134	0.825504	0.762673	0.7384	0.787744	0.896802	0.879355	0.914596	0.807298	0.782394	0.832995	0.884616	0.874947	0.894393	0.784534	0.771003	0.798303	0.766444
Cervical cancer (C53)
0-29	0.980646	0.954226	1.0078	0.941945	0.897552	0.988532	0.942528	0.898108	0.989145	1.00026	1.00026	1.00026	0.964663	0.925531	1.00545	0.965303	0.926145	1.00612	0.988756	0.96673	1.01128	0.9433	0.895873	0.993239	0.932472	0.880933	0.987026	0.948952	0.883016	1.01981	0.84691	0.742202	0.966389	0.847711	0.742904	0.967304							0.989448	0.974693	1.00443	0.952139	0.921693	0.98359	0.952748
30-39	0.931002	0.901336	0.961645	0.844296	0.802167	0.888638	0.801696	0.755414	0.850814	0.932661	0.905048	0.961116	0.804378	0.761184	0.850024	0.770134	0.724312	0.818856	0.949928	0.924418	0.976141	0.871519	0.832667	0.912184	0.851392	0.809958	0.894945	0.93267	0.898988	0.967614	0.827151	0.776905	0.880647	0.775635	0.717977	0.837924	0.940446	0.890891	0.992758	0.821409	0.742968	0.908133	0.931883	0.911559	0.952659	0.823103	0.792525	0.854862	0.784941
40-49	0.866108	0.832729	0.900825	0.702563	0.658169	0.749951	0.672922	0.627127	0.722061	0.889979	0.860621	0.920339	0.758174	0.718238	0.800331	0.720065	0.677984	0.764758	0.922153	0.899047	0.945852	0.777657	0.742114	0.814903	0.738659	0.7009	0.778453	0.902119	0.873315	0.931873	0.77342	0.733096	0.815961	0.739709	0.696749	0.785318	0.904017	0.863377	0.946569	0.752577	0.693805	0.816328	0.87861	0.856346	0.901453	0.731688	0.701605	0.763062	0.697617
50-59	0.825876	0.793309	0.85978	0.664397	0.623821	0.707613	0.619561	0.577253	0.66497	0.829978	0.795635	0.865803	0.613681	0.569519	0.661267	0.55569	0.510196	0.605242	0.841967	0.808006	0.877356	0.663888	0.620071	0.710803	0.597428	0.551495	0.647187	0.870111	0.835913	0.905709	0.683955	0.636999	0.734372	0.600442	0.549146	0.65653	0.82699	0.772878	0.88489	0.659838	0.591879	0.7356	0.827792	0.804004	0.852284	0.640643	0.610395	0.672389	0.589645
60-69	0.791296	0.751181	0.833554	0.614849	0.566447	0.667387	0.564967	0.514392	0.620514	0.770844	0.730569	0.813338	0.594206	0.546755	0.645776	0.529457	0.480235	0.583725	0.814592	0.77789	0.853026	0.628999	0.583121	0.678488	0.57806	0.529895	0.630603	0.832262	0.795554	0.870664	0.626146	0.578522	0.677692	0.546992	0.494156	0.605476	0.769212	0.708822	0.834746	0.558844	0.487583	0.640519	0.780795	0.752113	0.810571	0.604244	0.569918	0.640637	0.546724
70-79	0.643065	0.582706	0.709677	0.410625	0.347669	0.484981	0.353683	0.289466	0.432147	0.734108	0.673195	0.800533	0.510771	0.440539	0.592199	0.465066	0.390764	0.553497	0.731939	0.673214	0.795785	0.573546	0.505538	0.650703	0.55866	0.484659	0.643961	0.645919	0.583612	0.714878	0.507385	0.439597	0.585625	0.400278	0.325117	0.492815	0.646528	0.558952	0.747826	0.534469	0.438689	0.651161	0.685178	0.641379	0.731968	0.456876	0.40862	0.510829	0.405096
80<=	0.378262	0.295269	0.484582	0.206289	0.12879	0.330423	0.169406	0.0890962	0.322106	0.49588	0.409356	0.600693	0.321014	0.229289	0.449433	0.26413	0.151678	0.459953	0.438107	0.338237	0.567466	0.275434	0.179463	0.422728	0.208483	0.110938	0.391797	0.477903	0.380912	0.59959	0.285705	0.191664	0.425888	0.262714	0.152183	0.453523	0.578575	0.455341	0.735162	0.230516	0.120053	0.442618	0.439475	0.376957	0.512361	0.265614	0.200978	0.351038	0.218135
Total	0.799924	0.782159	0.818093	0.642202	0.620379	0.664792	0.600896	0.57786	0.62485	0.820894	0.803691	0.838464	0.653225	0.631457	0.675745	0.605424	0.581356	0.630489	0.846552	0.830503	0.862912	0.696792	0.676073	0.718146	0.654557	0.632378	0.677514	0.826209	0.807899	0.844934	0.665607	0.642369	0.689685	0.602353	0.576529	0.629334	0.801076	0.773021	0.830148	0.625753	0.589983	0.663691	0.810392	0.797981	0.822996	0.647704	0.632211	0.663577	0.603167
Colorectum cancer (C18-21)
0-29	0.817041	0.725773	0.919786	0.700917	0.59504	0.825633	0.668189	0.559862	0.797475	0.90448	0.839821	0.974117	0.781846	0.693024	0.882052	0.741464	0.647838	0.84862	0.977722	0.935126	1.02226	0.842161	0.741777	0.956129	0.820289	0.714879	0.941241	0.914207	0.845321	0.988708	0.776978	0.677507	0.891053	0.654427	0.526134	0.814002	0.944914	0.84743	1.05361	0.890424	0.759836	1.04346	0.86503	0.809041	0.924894	0.745331	0.67499	0.823002	0.708407
30-39	0.858682	0.814967	0.904741	0.68343	0.625974	0.74616	0.624691	0.565082	0.690589	0.847609	0.80507	0.892396	0.703481	0.650037	0.761319	0.62449	0.568129	0.686443	0.913991	0.878332	0.951097	0.75904	0.705501	0.816643	0.665033	0.606375	0.729364	0.894072	0.855403	0.934488	0.7033	0.646978	0.764524	0.673285	0.613622	0.73875	0.921267	0.872898	0.972316	0.780194	0.706952	0.861023	0.852818	0.822043	0.884746	0.694042	0.654372	0.736116	0.624584
40-49	0.865961	0.841507	0.891126	0.700668	0.667883	0.735063	0.606825	0.571733	0.644072	0.858443	0.833494	0.88414	0.715276	0.682971	0.749108	0.651393	0.617056	0.687641	0.868912	0.844879	0.893629	0.671726	0.638532	0.706646	0.600887	0.566108	0.637803	0.887006	0.864898	0.909679	0.739339	0.708739	0.77126	0.657057	0.622169	0.693902	0.890546	0.860463	0.921681	0.727995	0.685125	0.773547	0.862203	0.844653	0.880117	0.707963	0.684778	0.731932	0.629091
50-59	0.836758	0.822885	0.850864	0.652178	0.634072	0.670801	0.570747	0.551516	0.590649	0.827344	0.812904	0.842041	0.655715	0.637277	0.674686	0.582569	0.562976	0.602844	0.836775	0.821548	0.852284	0.672653	0.653017	0.692881	0.58472	0.563651	0.606577	0.851747	0.836431	0.867343	0.692496	0.672269	0.713332	0.606697	0.583945	0.630336	0.847361	0.82614	0.869126	0.684518	0.656459	0.713777	0.832152	0.82212	0.842307	0.653905	0.640931	0.667141	0.576525
60-69	0.794061	0.782852	0.80543	0.637041	0.623186	0.651204	0.559618	0.544696	0.574948	0.807978	0.797144	0.818961	0.652243	0.638595	0.666183	0.584679	0.569889	0.599854	0.818227	0.807797	0.828791	0.670831	0.657546	0.684384	0.600988	0.586418	0.61592	0.814838	0.804255	0.82556	0.67289	0.659459	0.686594	0.592774	0.57708	0.608895	0.838794	0.824836	0.852988	0.708405	0.690037	0.727263	0.801095	0.793285	0.808981	0.644722	0.634967	0.654627	0.572282
70-79	0.735009	0.722603	0.747628	0.591225	0.576144	0.606701	0.539774	0.522869	0.557226	0.757948	0.745885	0.770206	0.623169	0.608215	0.63849	0.565832	0.548969	0.583213	0.752993	0.740902	0.765281	0.620167	0.605265	0.635436	0.568532	0.551637	0.585944	0.761783	0.749911	0.773842	0.627345	0.612518	0.642531	0.576056	0.558133	0.594554	0.752396	0.735682	0.76949	0.63423	0.613368	0.655801	0.746505	0.737829	0.755283	0.607232	0.596569	0.618086	0.552831
80<=	0.551968	0.533534	0.571039	0.462936	0.437779	0.489538	0.491782	0.4461	0.542142	0.5865	0.567394	0.60625	0.499872	0.474037	0.527114	0.548215	0.506772	0.593047	0.60048	0.581283	0.620311	0.562961	0.535172	0.592193	0.664846	0.609643	0.725047	0.592135	0.572272	0.612687	0.507465	0.478694	0.537965	0.573942	0.515188	0.639397	0.586792	0.558493	0.616525	0.502319	0.462494	0.545572	0.568589	0.555251	0.582248	0.48076	0.462585	0.499648	0.519168
Total	0.738933	0.732093	0.745836	0.594576	0.585991	0.603286	0.544686	0.533141	0.556482	0.757636	0.750908	0.764424	0.619493	0.610999	0.628106	0.575395	0.564924	0.58606	0.763795	0.757071	0.770578	0.636911	0.628287	0.645654	0.600805	0.588745	0.613113	0.767822	0.761077	0.774628	0.635315	0.626508	0.644245	0.589986	0.577132	0.603126	0.773965	0.764634	0.783411	0.649636	0.637466	0.662037	0.748235	0.74343	0.753071	0.60697	0.600917	0.613084	0.559968
Gallbladder cancer (C23-24)
0-29
30-39																			0.706673	0.525553	0.950211	0.590361	0.402848	0.865155	0.414567	0.241522	0.711594																0.471102	0.291032	0.762586	0.354298	0.1928	0.651072	0.355344
40-49	0.609404	0.455516	0.81528	0.361983	0.224011	0.584935	0.329094	0.195863	0.552954	0.608329	0.464601	0.79652	0.36825	0.237443	0.57112	0.309794	0.18765	0.511445	0.554511	0.418974	0.733894	0.372771	0.248455	0.559291	0.349836	0.227828	0.537183	0.704884	0.573521	0.866336	0.51918	0.382148	0.705351	0.274789	0.128814	0.586189	0.601629	0.405153	0.893384	0.60569	0.407888	0.899414	0.608784	0.498473	0.743508	0.365299	0.263124	0.50715	0.318538
50-59	0.397318	0.323852	0.487451	0.274261	0.208642	0.360518	0.236192	0.17363	0.321297	0.401382	0.32687	0.492878	0.250794	0.186868	0.336589	0.194486	0.136946	0.276201	0.496947	0.414162	0.59628	0.341351	0.264505	0.440523	0.278264	0.206086	0.37572	0.432872	0.352283	0.531896	0.225177	0.16084	0.31525	0.186646	0.127131	0.274024	0.447467	0.322248	0.621342	0.170888	0.0892608	0.32716	0.399291	0.345253	0.461788	0.26262	0.214723	0.321201	0.215525
60-69	0.358497	0.305655	0.420474	0.204987	0.161215	0.260642	0.179226	0.136964	0.234528	0.394786	0.342779	0.454684	0.251529	0.205375	0.308057	0.212437	0.168147	0.268392	0.443701	0.390305	0.504403	0.266868	0.219498	0.324462	0.222586	0.17714	0.279691	0.428302	0.375117	0.489029	0.294199	0.244835	0.353515	0.222022	0.173934	0.283404	0.428562	0.350339	0.524251	0.200202	0.139625	0.287062	0.377461	0.339486	0.419683	0.229287	0.19626	0.267871	0.196532
70-79	0.318266	0.274654	0.368803	0.194675	0.156735	0.2418	0.133522	0.0998986	0.178462	0.330788	0.286958	0.381312	0.170996	0.135635	0.215576	0.163313	0.126338	0.211109	0.35987	0.313786	0.412721	0.206357	0.166708	0.255435	0.176662	0.137257	0.22738	0.366516	0.318381	0.421927	0.199355	0.158848	0.250191	0.16852	0.127527	0.222688	0.32191	0.256122	0.404597	0.182469	0.127807	0.26051	0.324549	0.292943	0.359564	0.182648	0.155837	0.214073	0.148468
80<=	0.184883	0.146698	0.233009	0.0817057	0.0528593	0.126294	0.0988202	0.0608499	0.160484	0.16509	0.129394	0.210632	0.0858756	0.0562526	0.131098	0.0715212	0.0376869	0.135731	0.243003	0.196666	0.300256	0.100216	0.061032	0.164556	0.0655201	0.0312534	0.137357	0.250156	0.200144	0.312665	0.150518	0.0987619	0.229397	0.139094	0.0818385	0.236408	0.218341	0.152199	0.313225	0.10375	0.0527732	0.20397	0.174779	0.147719	0.206795	0.0836844	0.0616565	0.113582	0.0847374
Total	0.303906	0.278308	0.331858	0.177012	0.154927	0.202247	0.151142	0.129166	0.176856	0.310908	0.285661	0.338387	0.178862	0.15713	0.203601	0.155517	0.132712	0.182239	0.374248	0.346651	0.404043	0.215826	0.190068	0.245075	0.175819	0.150114	0.205926	0.371342	0.342734	0.402337	0.225828	0.198403	0.257044	0.183252	0.155325	0.216201	0.34248	0.300961	0.389726	0.176715	0.14201	0.219901	0.307462	0.289253	0.326816	0.177937	0.162141	0.195271	0.153396
Hodgkin tumor (C81)
0-29	0.989166	0.973839	1.00473	0.956225	0.926313	0.987104	0.951483	0.919851	0.984203	0.993784	0.981052	1.00668	0.994583	0.981841	1.00749	0.969143	0.941238	0.997876	0.994102	0.981923	1.00643	0.988676	0.971533	1.00612	0.989649	0.972489	1.00711	1.00036	1.00036	1.00036	0.986764	0.967214	1.00671	0.987816	0.968245	1.00778	1.00037	1.00037	1.00037	0.973506	0.936491	1.01198	0.991293	0.981117	1.00157	0.973899	0.956486	0.991628	0.959627
30-39	0.992083	0.975025	1.00944	0.958717	0.921608	0.99732	0.952256	0.911782	0.994527	1.00092	1.00092	1.00092	0.977128	0.948703	1.00641	0.962255	0.92595	0.999984	0.990691	0.971075	1.0107	0.972298	0.938845	1.00694	0.954292	0.9117	0.998874	0.978222	0.947716	1.00971	0.968948	0.931842	1.00753	0.971891	0.934672	1.01059	0.978221	0.935587	1.0228	0.95798	0.89885	1.021	0.996559	0.988067	1.00512	0.968048	0.944543	0.992139	0.957349
40-49	0.962932	0.919088	1.00887	0.902233	0.833828	0.976249	0.883319	0.807806	0.965891	0.978128	0.944618	1.01283	0.946942	0.895088	1.0018	0.942447	0.885814	1.0027	0.966878	0.928278	1.00708	0.889027	0.822321	0.961144	0.895806	0.828592	0.968474	0.95839	0.911043	1.0082	0.90514	0.835648	0.980411	0.869568	0.768649	0.983737	0.966562	0.901216	1.03664	0.972658	0.9069	1.04318	0.970823	0.943197	0.999258	0.925553	0.882293	0.970933	0.91417
50-59	0.876934	0.798816	0.962692	0.854319	0.764746	0.954383	0.848309	0.750524	0.958836	0.911108	0.844035	0.983511	0.845081	0.757352	0.942972	0.822604	0.725787	0.932335	0.902791	0.825212	0.987664	0.887924	0.798586	0.987255	0.820095	0.711168	0.945706	0.957066	0.900726	1.01693	0.944129	0.872002	1.02222	0.855663	0.751277	0.974553	1.00794	1.00794	1.00794	1.02822	1.02822	1.02822	0.894504	0.842273	0.949973	0.849567	0.785621	0.918718	0.835174
60-69	0.89996	0.806253	1.00456	0.86514	0.748552	0.999888	0.85988	0.728	1.01565	0.874989	0.78143	0.97975	0.829002	0.714534	0.961807	0.782481	0.651578	0.939682	0.788094	0.676389	0.918246	0.717191	0.589063	0.873187	0.690224	0.551103	0.864465	0.74455	0.638183	0.868646	0.707032	0.58973	0.847667	0.75073	0.626178	0.900056	0.512983	0.336367	0.782335	0.488801	0.306128	0.780478	0.886351	0.818474	0.959857	0.845829	0.761705	0.939245	0.818778
70-79	0.816778	0.678001	0.98396	0.843315	0.67829	1.04849	0.714227	0.513323	0.993763	0.72487	0.580923	0.904487	0.687148	0.52352	0.901918	0.607618	0.427892	0.862835	0.887464	0.777449	1.01305	0.868222	0.723782	1.04149	0.829986	0.653307	1.05445	0.783397	0.651001	0.942717	0.671652	0.511643	0.881703	0.665684	0.475574	0.93179	0.71791	0.533777	0.965561	0.549336	0.341915	0.88259	0.769048	0.66465	0.889843	0.762659	0.640175	0.908577	0.658294
80<=	0.493941	0.280627	0.869402	0.567426	0.298076	1.08017	0.792449	0.416283	1.50853	0.468849	0.295829	0.74306	0.328249	0.159205	0.676786	0.162303	0.0462917	0.569048	0.39512	0.202971	0.769174	0.39779	0.183281	0.863356	0.383398	0.142446	1.03193	0.634319	0.408561	0.984823	0.714748	0.435115	1.17409	0.563175	0.202416	1.5669							0.476753	0.330892	0.686911	0.415005	0.250326	0.688018	0.414371
Total	0.940459	0.918781	0.962648	0.911424	0.883524	0.940206	0.90456	0.872616	0.937673	0.929683	0.906448	0.953514	0.897658	0.868118	0.928202	0.86615	0.830906	0.90289	0.933367	0.91007	0.95726	0.904971	0.875778	0.935137	0.888881	0.854739	0.924387	0.923597	0.898126	0.949791	0.897602	0.866239	0.930101	0.884409	0.84401	0.926741	0.894466	0.851572	0.93952	0.869659	0.81928	0.923135	0.93504	0.919077	0.951281	0.904562	0.884126	0.925471	0.885395
Kidney cancer (C64-65)
0-29	0.951151	0.898816	1.00653	0.935265	0.875609	0.998984	0.919428	0.853566	0.990372	0.933856	0.864421	1.00887	0.934491	0.865008	1.00955	0.935189	0.865655	1.01031	0.958735	0.904389	1.01635	0.959258	0.904882	1.0169	0.938913	0.873445	1.00929	0.969116	0.911541	1.03033	0.906993	0.812834	1.01206	0.907415	0.813212	1.01253	1.00032	1.00032	1.00032	1.00103	1.00103	1.00103	0.943761	0.900949	0.988608	0.93489	0.888949	0.983205	0.926075
30-39	0.951655	0.910426	0.994751	0.874784	0.811929	0.942506	0.857706	0.790953	0.930092	0.963312	0.927838	1.00014	0.899428	0.84328	0.959315	0.873494	0.811262	0.940499	0.903717	0.850862	0.959856	0.897209	0.842207	0.955802	0.88234	0.823482	0.945404	0.931034	0.882545	0.982186	0.883222	0.821865	0.949159	0.876321	0.812713	0.944908	0.979824	0.939809	1.02154	0.982656	0.942525	1.02449	0.957624	0.930274	0.985777	0.887403	0.84479	0.932164	0.865803
40-49	0.894298	0.860086	0.929871	0.83746	0.795772	0.881331	0.803965	0.75835	0.852324	0.914444	0.884931	0.944942	0.870125	0.833914	0.907909	0.835079	0.794425	0.877814	0.916258	0.886936	0.946549	0.841619	0.802672	0.882456	0.814594	0.77238	0.859117	0.926653	0.899838	0.954268	0.867774	0.832486	0.904557	0.850737	0.811906	0.891426	0.894922	0.850197	0.942001	0.873221	0.823429	0.926023	0.904951	0.882364	0.928117	0.854738	0.827065	0.883337	0.820431
50-59	0.8426	0.817615	0.868348	0.794217	0.765095	0.824446	0.770513	0.738722	0.803671	0.860236	0.835493	0.885712	0.805866	0.776289	0.83657	0.779064	0.746553	0.812992	0.870557	0.84525	0.896621	0.812298	0.781469	0.844344	0.771196	0.736648	0.807365	0.849396	0.822393	0.877285	0.788825	0.756671	0.822346	0.756552	0.719167	0.795881	0.873754	0.83807	0.910958	0.806941	0.762426	0.854056	0.851082	0.833395	0.869145	0.799817	0.778939	0.821255	0.77463
60-69	0.821423	0.798023	0.845509	0.741806	0.713325	0.771424	0.704748	0.673168	0.737808	0.838778	0.816516	0.861647	0.784768	0.757762	0.812737	0.752972	0.722538	0.784688	0.834835	0.813303	0.856937	0.763823	0.737322	0.791276	0.717875	0.687904	0.749153	0.830208	0.808218	0.852796	0.773989	0.747261	0.801672	0.748295	0.716294	0.781726	0.851917	0.821894	0.883037	0.777937	0.739696	0.818155	0.83023	0.814018	0.846765	0.763624	0.743882	0.783889	0.729248
70-79	0.790063	0.761963	0.819199	0.708332	0.673088	0.745422	0.671205	0.630237	0.714835	0.746835	0.718108	0.776712	0.68422	0.64972	0.720552	0.638681	0.599133	0.68084	0.810207	0.783704	0.837606	0.750759	0.717226	0.78586	0.733254	0.693473	0.775316	0.812639	0.785837	0.840356	0.741698	0.707293	0.777777	0.700042	0.656698	0.746246	0.811698	0.77452	0.85066	0.761827	0.714344	0.812467	0.76803	0.747788	0.78882	0.696036	0.671183	0.72181	0.654638
80<=	0.533389	0.483397	0.58855	0.495851	0.428807	0.573376	0.563006	0.463514	0.683854	0.574382	0.522506	0.631408	0.541094	0.474487	0.617052	0.621412	0.523647	0.73743	0.624459	0.573091	0.680431	0.586044	0.51727	0.663962	0.612894	0.480848	0.7812	0.551065	0.498718	0.608907	0.546448	0.475007	0.628635	0.514808	0.394069	0.67254	0.612758	0.537515	0.698534	0.513366	0.415789	0.633842	0.553006	0.51645	0.592149	0.517793	0.46943	0.571138	0.593283
Total	0.794446	0.780713	0.808422	0.729159	0.712159	0.746564	0.708365	0.688272	0.729045	0.801117	0.787599	0.814866	0.748404	0.731978	0.765199	0.727322	0.707916	0.74726	0.822104	0.809127	0.835289	0.762412	0.746062	0.77912	0.735959	0.712953	0.759708	0.81186	0.798519	0.825424	0.756692	0.74	0.773762	0.726727	0.703795	0.750406	0.830362	0.812062	0.849073	0.769176	0.745623	0.793472	0.797781	0.788121	0.80756	0.738799	0.726936	0.750856	0.717895
Larynx cancer (C32)
0-29
30-39										1.00144	1.00144	1.00144	1.00469	1.00469	1.00469	0.90788	0.746128	1.1047																									1.00127	1.00127	1.00127	1.00412	1.00412	1.00412	0.944616
40-49	0.767339	0.698769	0.842638	0.534979	0.456122	0.627468	0.481322	0.402258	0.575925	0.725642	0.641839	0.820386	0.493369	0.402459	0.604814	0.395029	0.30744	0.507572	0.632617	0.536105	0.746504	0.439174	0.343097	0.562157	0.356035	0.264769	0.47876	0.81164	0.726444	0.906828	0.56955	0.465888	0.696278	0.481859	0.371917	0.624301	0.821182	0.677626	0.995151	0.459941	0.295585	0.715685	0.749888	0.695765	0.808223	0.517539	0.456203	0.587122	0.445205
50-59	0.764381	0.730152	0.800215	0.566977	0.526684	0.610353	0.506425	0.464828	0.551746	0.740871	0.703328	0.780418	0.49884	0.456055	0.545638	0.434854	0.391585	0.482904	0.750233	0.708896	0.793981	0.561943	0.514246	0.614065	0.470205	0.421453	0.524596	0.738348	0.691391	0.788494	0.551107	0.49768	0.610269	0.470731	0.413634	0.535711	0.619373	0.542879	0.706645	0.489084	0.409992	0.583433	0.753411	0.727906	0.77981	0.535189	0.505427	0.566702	0.473028
60-69	0.742797	0.706249	0.781236	0.547757	0.505105	0.594011	0.482827	0.438205	0.531993	0.713975	0.678601	0.751193	0.521332	0.481188	0.564825	0.444295	0.402845	0.49001	0.737994	0.703648	0.774018	0.538356	0.498415	0.581498	0.472425	0.430708	0.518183	0.745417	0.710657	0.781877	0.524502	0.483751	0.568686	0.47943	0.434382	0.52915	0.704103	0.653725	0.758364	0.488038	0.431343	0.552184	0.727514	0.701876	0.754088	0.533718	0.504119	0.565054	0.462365
70-79	0.716688	0.660706	0.777414	0.575007	0.508931	0.649663	0.505715	0.432969	0.590683	0.713177	0.654304	0.777347	0.591602	0.522024	0.670454	0.535027	0.458077	0.624904	0.727107	0.672222	0.786474	0.558879	0.493849	0.632471	0.499157	0.427725	0.582518	0.715207	0.65613	0.779604	0.556486	0.486825	0.636116	0.496975	0.415012	0.595125	0.691774	0.609519	0.785128	0.487068	0.394203	0.60181	0.714957	0.673857	0.758564	0.582765	0.533936	0.63606	0.519449
80<=	0.64694	0.534483	0.783057	0.466238	0.335553	0.647819	0.407288	0.246824	0.672073	0.648515	0.544215	0.772804	0.437219	0.270705	0.706159	0.382473	0.214681	0.681408	0.66403	0.534566	0.824848	0.533511	0.362159	0.785936	0.566845	0.347245	0.925323	0.680896	0.548613	0.845075	0.52504	0.357458	0.771186	0.496541	0.29525	0.835064	0.838009	0.641921	1.094	1.06325	0.663442	1.70399	0.647462	0.56868	0.737157	0.448421	0.328022	0.613011	0.390059
Total	0.744206	0.722338	0.766737	0.555379	0.52948	0.582545	0.492544	0.46456	0.522213	0.72108	0.698411	0.744485	0.520913	0.492084	0.551431	0.451087	0.421442	0.482819	0.731826	0.708606	0.755807	0.545499	0.518089	0.574359	0.477349	0.448044	0.508571	0.740011	0.715562	0.765295	0.541188	0.512106	0.571922	0.483694	0.450789	0.519	0.691925	0.65488	0.731064	0.512625	0.468606	0.56078	0.732811	0.71699	0.748981	0.538394	0.518861	0.558662	0.472114
Leukemia (C91-95)
0-29	0.864926	0.824856	0.906943	0.763729	0.714376	0.816492	0.72272	0.670869	0.778579	0.867366	0.827948	0.908659	0.764362	0.715492	0.816569	0.74256	0.692273	0.796499	0.841522	0.797676	0.887777	0.762479	0.711739	0.816835	0.723124	0.669938	0.780531	0.888119	0.847766	0.930393	0.825697	0.777418	0.876975	0.789922	0.736076	0.847707	0.790659	0.716921	0.871982	0.724051	0.643716	0.814413	0.866156	0.837838	0.895432	0.764047	0.72895	0.800833	0.732731
30-39	0.811039	0.748149	0.879215	0.724981	0.653848	0.803852	0.704929	0.632184	0.786045	0.840277	0.781178	0.903846	0.747024	0.677523	0.823654	0.727024	0.655688	0.80612	0.781707	0.706785	0.864571	0.69746	0.614951	0.791039	0.680176	0.596322	0.775821	0.78532	0.714235	0.863479	0.666182	0.585684	0.757744	0.649065	0.567073	0.742911	0.840239	0.750099	0.94121	0.717248	0.608821	0.844985	0.825656	0.781899	0.871861	0.736003	0.685425	0.790313	0.71599
40-49	0.791086	0.737881	0.848127	0.693233	0.63281	0.759426	0.65252	0.589637	0.722109	0.883421	0.84275	0.926054	0.791039	0.739401	0.846283	0.772453	0.718389	0.830586	0.86208	0.821532	0.904629	0.801283	0.753957	0.85158	0.782557	0.732817	0.835674	0.841262	0.796682	0.888336	0.74152	0.688095	0.799093	0.709109	0.650624	0.772852	0.870383	0.808403	0.937114	0.789772	0.714209	0.873328	0.839526	0.805807	0.874656	0.744536	0.70427	0.787103	0.71545
50-59	0.767082	0.731692	0.804184	0.702502	0.66302	0.744334	0.665609	0.623555	0.710499	0.797906	0.763722	0.83362	0.709727	0.670024	0.751784	0.688733	0.646715	0.73348	0.820434	0.783397	0.859221	0.755001	0.711998	0.8006	0.721678	0.675052	0.771524	0.843174	0.808977	0.878815	0.770287	0.72922	0.813667	0.731249	0.683797	0.781994	0.839333	0.79448	0.886719	0.753952	0.699319	0.812854	0.782288	0.75748	0.807909	0.706056	0.677809	0.73548	0.677037
60-69	0.756109	0.726824	0.786573	0.673075	0.639323	0.708609	0.618308	0.581664	0.657261	0.779128	0.751732	0.807521	0.709885	0.677964	0.74331	0.657628	0.622452	0.694792	0.767773	0.740814	0.795713	0.679276	0.647799	0.712283	0.634047	0.599745	0.670312	0.78832	0.762644	0.814862	0.691584	0.660756	0.72385	0.633664	0.598019	0.671435	0.771636	0.731678	0.813776	0.65552	0.607584	0.707239	0.768038	0.7479	0.788718	0.692158	0.668773	0.71636	0.638686
70-79	0.663466	0.63308	0.69531	0.575262	0.540376	0.612401	0.512749	0.474346	0.554261	0.683887	0.654816	0.714248	0.588771	0.555057	0.624533	0.535966	0.498543	0.576197	0.69499	0.665159	0.726159	0.586953	0.552151	0.623949	0.557048	0.518023	0.599013	0.72849	0.699899	0.758248	0.646718	0.612518	0.682827	0.571487	0.529859	0.616385	0.714546	0.673464	0.758134	0.605766	0.556303	0.659627	0.673978	0.652821	0.69582	0.58221	0.557742	0.607751	0.524702
80<=	0.508701	0.467807	0.55317	0.478225	0.424126	0.539225	0.571046	0.485911	0.671098	0.530096	0.487478	0.576439	0.476934	0.418206	0.54391	0.585668	0.462266	0.742013	0.578934	0.536275	0.624986	0.484338	0.426215	0.550386	0.523539	0.422062	0.649413	0.551166	0.506621	0.599628	0.479512	0.419778	0.547745	0.474811	0.385703	0.584506	0.600937	0.536797	0.67274	0.472945	0.390028	0.573489	0.518962	0.489074	0.550677	0.477568	0.436869	0.52206	0.579417
Total	0.697681	0.682077	0.713641	0.623416	0.605048	0.642342	0.598783	0.576879	0.621519	0.727288	0.712308	0.742584	0.646257	0.627975	0.665072	0.630999	0.604019	0.659184	0.732579	0.717377	0.748104	0.643103	0.624404	0.662362	0.621218	0.596948	0.646476	0.749003	0.734088	0.764221	0.664624	0.646207	0.683567	0.616702	0.593623	0.640677	0.746917	0.725257	0.769224	0.640315	0.61328	0.668543	0.712662	0.701811	0.723682	0.634975	0.621956	0.648267	0.61517
Liver cancer (C22)
0-29	0.800425	0.627278	1.02137	0.800866	0.627623	1.02193	0.801312	0.627973	1.0225	0.812803	0.647526	1.02027	0.750807	0.571571	0.986249	0.751342	0.571978	0.986952	1.00071	1.00071	1.00071	0.910112	0.761572	1.08762	0.819389	0.628722	1.06788	0.810071	0.661916	0.991388	0.715072	0.549802	0.930022	0.715375	0.550034	0.930416							0.806799	0.681092	0.955707	0.775014	0.643068	0.934034	0.775506
30-39	0.667309	0.486734	0.914877	0.445811	0.272071	0.730499	0.391203	0.225459	0.678792	0.733974	0.547323	0.984277	0.735308	0.548318	0.986067	0.669822	0.475054	0.944445	0.834117	0.682634	1.01921	0.780137	0.614131	0.991016	0.726285	0.550454	0.958283	0.850761	0.711211	1.01769	0.852513	0.712675	1.01979	0.854954	0.714716	1.02271							0.697595	0.559342	0.870021	0.577408	0.433394	0.769278	0.517857
40-49	0.372564	0.285073	0.486907	0.205206	0.136744	0.307943	0.184623	0.119434	0.285393	0.44172	0.324786	0.600755	0.303129	0.200226	0.458918	0.284999	0.184372	0.440548	0.514256	0.416164	0.635469	0.429928	0.334142	0.553173	0.382919	0.289459	0.506555	0.492811	0.381599	0.636435	0.393194	0.287191	0.538324	0.396498	0.289603	0.542847	0.473641	0.338402	0.662927	0.393279	0.264122	0.585594	0.397421	0.324074	0.48737	0.240404	0.178922	0.323014	0.220721
50-59	0.314819	0.272029	0.36434	0.176705	0.142252	0.219502	0.131112	0.100769	0.170592	0.346474	0.299463	0.400866	0.220396	0.179917	0.269981	0.161167	0.125447	0.207057	0.40235	0.34996	0.462582	0.220752	0.177496	0.274549	0.17679	0.136975	0.228177	0.361694	0.305305	0.428498	0.249892	0.19954	0.312949	0.175863	0.130311	0.237337	0.344199	0.261729	0.452656	0.257674	0.182976	0.362866	0.329546	0.297165	0.365455	0.197015	0.169786	0.228612	0.145055
60-69	0.332797	0.294974	0.375471	0.151076	0.122758	0.185927	0.0944387	0.0713888	0.124931	0.306163	0.271223	0.345605	0.17041	0.141866	0.204697	0.120968	0.0959922	0.152442	0.390343	0.35482	0.429424	0.216915	0.186767	0.251929	0.156316	0.129326	0.188938	0.371248	0.336267	0.409868	0.198139	0.16915	0.232095	0.118154	0.0933024	0.149625	0.382438	0.335751	0.435616	0.222709	0.182443	0.271862	0.318727	0.29257	0.347223	0.161238	0.140498	0.185039	0.108375
70-79	0.253145	0.218191	0.2937	0.125734	0.0986999	0.160174	0.0767053	0.0544747	0.108008	0.269358	0.233173	0.311159	0.116635	0.0903379	0.150586	0.0730237	0.0513973	0.10375	0.365326	0.326831	0.408355	0.166292	0.136084	0.203205	0.113773	0.086981	0.148818	0.347639	0.309678	0.390253	0.196021	0.163309	0.235286	0.131358	0.0996843	0.173095	0.375952	0.324707	0.435283	0.18601	0.14417	0.239992	0.261121	0.235411	0.289638	0.121166	0.101591	0.144512	0.0747836
80<=	0.172433	0.131462	0.226173	0.0736774	0.042884	0.126582	0.0411246	0.0168953	0.100101	0.166549	0.124213	0.223314	0.0456371	0.0216683	0.0961191	0.0423553	0.0176165	0.101835	0.211199	0.165704	0.269185	0.08273	0.0502351	0.136245	0.0325805	0.0123078	0.0862449	0.185017	0.14163	0.241694	0.0917376	0.0576358	0.146017	0.0719409	0.035923	0.144072	0.147305	0.0948057	0.228876	0.0912281	0.0467362	0.178075	0.169526	0.138806	0.207045	0.0601738	0.0382896	0.0945659	0.0415801
Total	0.29012	0.269905	0.311848	0.147486	0.131173	0.165828	0.101047	0.0865125	0.118023	0.294737	0.274083	0.316947	0.159564	0.142255	0.17898	0.11781	0.10232	0.135645	0.371327	0.349897	0.394069	0.20073	0.18236	0.22095	0.146947	0.129898	0.166234	0.34921	0.327703	0.372129	0.207171	0.188234	0.228012	0.144205	0.125462	0.165747	0.353321	0.323687	0.385668	0.208658	0.182621	0.238408	0.292378	0.277775	0.307748	0.153388	0.141305	0.166505	0.109238
Lung cancer (C33-34)
0-29	0.8209	0.710302	0.948719	0.693271	0.564204	0.851864	0.668313	0.537175	0.831465	0.769644	0.578855	1.02332	0.693571	0.490846	0.980023	0.694477	0.491487	0.981303	0.955013	0.873613	1.044	0.865083	0.735705	1.01721	0.866127	0.736592	1.01844	0.821789	0.693789	0.973405	0.679589	0.529619	0.872026	0.618559	0.455254	0.840442	0.812825	0.647544	1.02029	0.813578	0.648143	1.02124	0.80808	0.708718	0.921371	0.69333	0.579644	0.829312	0.67484
30-39	0.722983	0.649141	0.805226	0.58927	0.509444	0.681604	0.551015	0.470589	0.645187	0.759687	0.692487	0.833409	0.640509	0.566011	0.724811	0.599506	0.523646	0.686357	0.80573	0.738876	0.878632	0.677073	0.599258	0.764994	0.670772	0.592341	0.759588	0.829434	0.760713	0.904363	0.70714	0.625287	0.799709	0.698388	0.615248	0.792763	0.78216	0.653258	0.936497	0.690403	0.549004	0.86822	0.742363	0.691743	0.796688	0.616322	0.56058	0.677607	0.576619
40-49	0.541937	0.510626	0.575169	0.337045	0.307639	0.369262	0.300526	0.271921	0.332141	0.523143	0.490545	0.557907	0.326295	0.296032	0.359653	0.294652	0.265142	0.327447	0.581447	0.545919	0.619287	0.410872	0.375699	0.449336	0.363613	0.329149	0.401687	0.593719	0.557437	0.632363	0.433702	0.397331	0.473402	0.386844	0.350077	0.427471	0.60332	0.546247	0.666355	0.453433	0.395968	0.519239	0.532926	0.510127	0.556743	0.331887	0.310494	0.354755	0.297704
50-59	0.488854	0.475093	0.503014	0.287941	0.275379	0.301077	0.236392	0.224437	0.248985	0.480461	0.465821	0.495562	0.27106	0.257959	0.284827	0.22375	0.211296	0.236939	0.504767	0.488677	0.521385	0.305841	0.290922	0.321525	0.251209	0.236965	0.266309	0.520704	0.503551	0.53844	0.313217	0.297204	0.330093	0.26461	0.248598	0.281654	0.51664	0.490464	0.544212	0.327961	0.303145	0.354808	0.48493	0.474858	0.495215	0.280047	0.270912	0.289489	0.230478
60-69	0.462659	0.450946	0.474677	0.255559	0.245106	0.266458	0.201633	0.191744	0.212033	0.447965	0.436393	0.459843	0.233207	0.223184	0.243679	0.186644	0.177143	0.196655	0.472128	0.460964	0.483562	0.264544	0.254473	0.275013	0.205891	0.196382	0.215861	0.479802	0.468633	0.491237	0.279705	0.269431	0.290371	0.221949	0.211603	0.232801	0.489299	0.472783	0.506393	0.292282	0.27684	0.308585	0.455254	0.446989	0.463671	0.244293	0.237006	0.251803	0.194076
70-79	0.388218	0.373698	0.403301	0.203518	0.190975	0.216886	0.158257	0.146184	0.171327	0.40886	0.394211	0.424055	0.216848	0.203998	0.230507	0.159856	0.147754	0.172948	0.388658	0.374385	0.403476	0.208373	0.195937	0.221597	0.167863	0.155658	0.181025	0.414728	0.400663	0.429288	0.239537	0.226729	0.253069	0.188851	0.175535	0.203177	0.420426	0.400695	0.441129	0.256418	0.237981	0.276284	0.398536	0.388164	0.409186	0.210176	0.201113	0.219647	0.159045
80<=	0.2496	0.228878	0.272198	0.120294	0.102613	0.141021	0.0978746	0.0784893	0.122048	0.226648	0.20634	0.248955	0.111577	0.0932611	0.13349	0.0894976	0.0647163	0.123768	0.243496	0.221947	0.267136	0.122484	0.10042	0.149395	0.0993875	0.0716517	0.13786	0.243716	0.222129	0.267402	0.143976	0.123187	0.168274	0.114005	0.0893863	0.145403	0.257418	0.226499	0.292558	0.130467	0.10319	0.164955	0.238245	0.223531	0.253926	0.115936	0.102883	0.130646	0.0937447
Total	0.438576	0.431482	0.445787	0.246209	0.239838	0.25275	0.198798	0.192611	0.205183	0.431405	0.42421	0.438722	0.234287	0.227891	0.240863	0.188126	0.181682	0.194798	0.444195	0.436918	0.451594	0.254895	0.248177	0.261795	0.205574	0.198855	0.21252	0.455231	0.447884	0.462698	0.271383	0.264556	0.278386	0.220333	0.213201	0.227704	0.456669	0.445875	0.467723	0.279401	0.269207	0.289982	0.435049	0.429985	0.440173	0.240346	0.235813	0.244966	0.193549
Melanoma of the skin (C43)
0-29	0.994477	0.982942	1.00615	0.989397	0.973153	1.00591	0.990391	0.974131	1.00692	1.00038	1.00038	1.00038	0.995994	0.985828	1.00627	0.975989	0.953602	0.998901	1.00038	1.00038	1.00038	0.977767	0.957757	0.998195	0.97394	0.952074	0.996309	0.989592	0.974836	1.00457	0.968816	0.943657	0.994645	0.964601	0.937502	0.992484	0.987727	0.963524	1.01254	0.988703	0.964476	1.01354	0.997619	0.992187	1.00308	0.99291	0.983537	1.00237	0.982744
30-39	0.978641	0.964394	0.993098	0.940969	0.917777	0.964746	0.928322	0.902676	0.954697	0.986828	0.976526	0.997239	0.948558	0.928796	0.968739	0.936759	0.914716	0.959334	0.991485	0.983334	0.999704	0.972773	0.958365	0.987398	0.952579	0.933732	0.971806	0.996168	0.989684	1.00269	0.993508	0.984351	1.00275	0.978053	0.961028	0.995378	0.98601	0.969497	1.0028	0.962175	0.934743	0.990413	0.983155	0.974576	0.991809	0.945157	0.930029	0.960532	0.932985
40-49	0.972991	0.957872	0.988348	0.924986	0.900348	0.950299	0.902077	0.873615	0.931466	0.973723	0.960132	0.987507	0.930049	0.908212	0.952411	0.920116	0.896088	0.944788	0.98823	0.979319	0.997221	0.959385	0.943195	0.975852	0.952327	0.933911	0.971106	0.98254	0.972564	0.992618	0.955068	0.939	0.97141	0.947208	0.928275	0.966526	0.981125	0.966657	0.99581	0.946951	0.922747	0.97179	0.973389	0.963252	0.983632	0.927737	0.911315	0.944454	0.911892
50-59	0.940731	0.921983	0.959859	0.892807	0.866862	0.919529	0.874624	0.844998	0.905288	0.966457	0.951225	0.981934	0.898902	0.873302	0.925252	0.88607	0.857132	0.915986	0.966012	0.951114	0.981143	0.925895	0.90323	0.94913	0.906519	0.879531	0.934334	0.979768	0.96679	0.99292	0.958447	0.938306	0.979021	0.936989	0.90919	0.965637	0.981334	0.964373	0.998592	0.938863	0.908489	0.970251	0.953382	0.941203	0.965719	0.895805	0.877489	0.914503	0.880266
60-69	0.949558	0.932531	0.966896	0.905179	0.88002	0.931057	0.883683	0.853372	0.91507	0.967061	0.95259	0.981751	0.901329	0.876776	0.92657	0.887138	0.857961	0.917307	0.972673	0.959522	0.986005	0.944695	0.923816	0.966047	0.920819	0.89405	0.948389	0.976586	0.963761	0.989581	0.924942	0.902322	0.94813	0.91549	0.885811	0.946163	0.97572	0.957212	0.994587	0.926567	0.893978	0.960344	0.958586	0.947426	0.969876	0.903201	0.885552	0.921201	0.885499
70-79	0.925988	0.903248	0.949301	0.863863	0.829485	0.899666	0.840469	0.797608	0.885633	0.95119	0.931635	0.971155	0.89052	0.858776	0.923437	0.895119	0.855366	0.93672	0.973061	0.956402	0.990011	0.944017	0.915899	0.972999	0.944655	0.907519	0.98331	0.954965	0.936514	0.97378	0.917255	0.887478	0.948032	0.918231	0.877123	0.961266	0.976823	0.953751	1.00045	0.946615	0.905622	0.989464	0.939099	0.924114	0.954327	0.877743	0.854256	0.901876	0.868977
80<=	0.894805	0.849289	0.94276	0.906341	0.824345	0.996492	1.01871	0.881143	1.17776	0.931301	0.890901	0.973533	0.927285	0.851584	1.00971	1.2406	1.0971	1.40287	0.981254	0.943987	1.01999	1.04417	0.95645	1.13994	1.37771	1.197	1.58569	0.965684	0.928143	1.00474	0.97346	0.898457	1.05472	0.963856	0.769916	1.20665	0.944065	0.888263	1.00337	0.943514	0.826788	1.07672	0.913783	0.883206	0.945418	0.917643	0.861194	0.977792	1.13909
Total	0.944383	0.935081	0.953778	0.904159	0.889345	0.91922	0.899732	0.879283	0.920656	0.96413	0.956272	0.972054	0.915205	0.901542	0.929074	0.944336	0.92506	0.964014	0.978309	0.971516	0.98515	0.959399	0.946405	0.972571	0.981556	0.961475	1.00206	0.974483	0.967351	0.981668	0.946658	0.933993	0.959494	0.937911	0.911074	0.965539	0.975526	0.965422	0.985737	0.943433	0.924378	0.96288	0.954677	0.948613	0.96078	0.909939	0.899864	0.920127	0.92314
Multiple myeloma (C88+C90)
0-29
30-39	0.847112	0.678274	1.05798	0.772083	0.580631	1.02666	0.696951	0.493079	0.985118	0.945556	0.847985	1.05435	0.836561	0.684639	1.02219	0.783305	0.61669	0.994936	0.951115	0.862331	1.04904	0.803093	0.64899	0.993788	0.755403	0.590821	0.965831	0.917553	0.779296	1.08034	0.919442	0.7809	1.08256	0.922293	0.783322	1.08592							0.904272	0.807413	1.01275	0.809487	0.683342	0.95892	0.747065
40-49	0.898275	0.822426	0.981119	0.764404	0.660289	0.884936	0.718275	0.607493	0.849259	0.875801	0.792707	0.967604	0.754307	0.647728	0.878422	0.705813	0.592792	0.840383	0.904891	0.833534	0.982356	0.845786	0.757598	0.944239	0.804157	0.706567	0.915227	0.938801	0.886139	0.994593	0.868202	0.794009	0.949328	0.798931	0.696547	0.916366	0.864499	0.750439	0.995895	0.766209	0.627044	0.936261	0.887219	0.829938	0.948454	0.759378	0.682862	0.844467	0.712085
50-59	0.830415	0.775716	0.88897	0.751238	0.686647	0.821906	0.61595	0.54378	0.697698	0.920656	0.87927	0.963991	0.816656	0.756761	0.881291	0.702083	0.631472	0.780589	0.891199	0.840944	0.944458	0.776708	0.70875	0.851182	0.658681	0.581368	0.746276	0.889421	0.843417	0.937933	0.792881	0.732298	0.858475	0.664167	0.588734	0.749265	0.913057	0.851568	0.978985	0.762644	0.670615	0.867301	0.875407	0.840403	0.91187	0.783834	0.739044	0.831339	0.658842
60-69	0.811357	0.768673	0.856411	0.629323	0.575816	0.687802	0.539854	0.483102	0.603272	0.778455	0.735212	0.824242	0.633826	0.58197	0.690304	0.580446	0.525003	0.641744	0.846735	0.808927	0.886311	0.694994	0.645482	0.748304	0.572946	0.518739	0.632817	0.820811	0.782482	0.861018	0.732992	0.686111	0.783077	0.665797	0.608786	0.728147	0.826621	0.771877	0.885248	0.679324	0.609119	0.757622	0.794238	0.763522	0.826189	0.631608	0.593868	0.671746	0.560878
70-79	0.720815	0.675125	0.769597	0.567152	0.513544	0.626356	0.474549	0.416883	0.540191	0.731501	0.685961	0.780063	0.570547	0.516484	0.630269	0.460148	0.402702	0.525788	0.821746	0.780359	0.865327	0.628425	0.573857	0.688181	0.523601	0.463327	0.591714	0.771785	0.72946	0.816565	0.640173	0.587614	0.697433	0.51054	0.444848	0.585932	0.746978	0.684621	0.815015	0.613151	0.537168	0.699882	0.72609	0.693501	0.760209	0.568753	0.530105	0.610219	0.467265
80<=	0.605429	0.523845	0.69972	0.458445	0.357684	0.587592	0.452024	0.325644	0.627451	0.665995	0.59095	0.75057	0.558354	0.457542	0.681378	0.469239	0.345245	0.637767	0.601488	0.524231	0.690132	0.507801	0.412671	0.624861	0.399046	0.291906	0.545508	0.622064	0.545371	0.709542	0.47215	0.375882	0.593073	0.419544	0.29864	0.589396	0.608878	0.497742	0.744829	0.535921	0.391943	0.732787	0.638261	0.581802	0.700199	0.512694	0.438627	0.599266	0.461779
Total	0.758265	0.73203	0.78544	0.611448	0.579194	0.645499	0.528427	0.492725	0.566716	0.772826	0.747407	0.799109	0.63618	0.604249	0.669799	0.548932	0.512061	0.588458	0.81204	0.787779	0.837048	0.66537	0.633948	0.698349	0.557212	0.52166	0.595187	0.795734	0.772143	0.820045	0.685939	0.655773	0.717494	0.59076	0.552812	0.631313	0.781417	0.746102	0.818403	0.652569	0.607336	0.70117	0.765702	0.747347	0.784507	0.624096	0.601217	0.647845	0.538918
Non-Hodgkin lymphoma (C82-86, C96)
0-29	0.913133	0.869062	0.959439	0.880237	0.829555	0.934016	0.874293	0.822424	0.929433	0.908047	0.859799	0.959001	0.885656	0.832554	0.942144	0.886421	0.833274	0.942959	0.913999	0.868632	0.961736	0.907428	0.860416	0.957009	0.900952	0.852377	0.952294	0.948135	0.908512	0.989487	0.91398	0.864067	0.966776	0.914771	0.864815	0.967614	0.943742	0.884082	1.00743	0.92556	0.857666	0.998828	0.910762	0.877905	0.944848	0.882763	0.845699	0.921452	0.879947
30-39	0.889204	0.84317	0.937752	0.861805	0.810993	0.9158	0.840593	0.786468	0.898444	0.922433	0.880895	0.96593	0.871953	0.820158	0.927018	0.860989	0.807035	0.918552	0.958536	0.92833	0.989724	0.918157	0.876606	0.961678	0.89634	0.849857	0.945365	0.858031	0.804651	0.914952	0.820987	0.762295	0.884197	0.823666	0.764783	0.887083	0.861423	0.791558	0.937454	0.803744	0.723233	0.893218	0.904943	0.8734	0.937626	0.866625	0.829947	0.904923	0.850278
40-49	0.913068	0.878388	0.949118	0.861049	0.817832	0.90655	0.853771	0.808383	0.901707	0.914297	0.882819	0.946897	0.881593	0.844456	0.920362	0.869601	0.829824	0.911285	0.910541	0.879045	0.943167	0.869136	0.831283	0.908714	0.85465	0.814101	0.897219	0.915082	0.885635	0.945509	0.862439	0.825606	0.900915	0.844789	0.804195	0.887431	0.936243	0.899179	0.974835	0.876134	0.825723	0.929622	0.913733	0.890279	0.937805	0.872265	0.843809	0.901681	0.862445
50-59	0.900058	0.875108	0.925718	0.837427	0.80546	0.870663	0.811043	0.775512	0.848202	0.897498	0.872314	0.923409	0.827037	0.794453	0.860958	0.793921	0.757631	0.831949	0.884779	0.855037	0.915555	0.823477	0.786516	0.862175	0.796819	0.755983	0.839861	0.88619	0.858738	0.91452	0.827811	0.793805	0.863274	0.796256	0.755976	0.838682	0.905098	0.869815	0.941812	0.853843	0.809034	0.901133	0.898773	0.880966	0.916941	0.832244	0.809275	0.855865	0.802517
60-69	0.833017	0.805794	0.861159	0.763991	0.730941	0.798536	0.716578	0.679627	0.755537	0.868255	0.845106	0.892037	0.8044	0.775203	0.834696	0.765081	0.731837	0.799836	0.846159	0.822088	0.870934	0.777738	0.748039	0.808616	0.733013	0.699407	0.768232	0.834374	0.809496	0.860017	0.748169	0.717191	0.780484	0.692606	0.655585	0.731717	0.897495	0.869576	0.926311	0.832625	0.79477	0.872284	0.85205	0.834253	0.870226	0.785819	0.763759	0.808516	0.742783
70-79	0.78299	0.750223	0.817187	0.670826	0.629884	0.714429	0.609893	0.563524	0.660077	0.830357	0.80379	0.857802	0.7253	0.690415	0.761948	0.69484	0.654404	0.737774	0.812585	0.783994	0.842219	0.721238	0.684657	0.759774	0.677708	0.634926	0.723373	0.781996	0.7523	0.812865	0.697255	0.660276	0.736305	0.626946	0.580205	0.677452	0.836496	0.800787	0.873796	0.734431	0.68667	0.785514	0.809976	0.789137	0.831365	0.701852	0.675036	0.729734	0.658299
80<=	0.674572	0.621359	0.732342	0.583673	0.502384	0.678116	0.629294	0.524011	0.75573	0.72421	0.675623	0.77629	0.638694	0.565681	0.721131	0.620538	0.510324	0.754555	0.713828	0.66062	0.771322	0.703896	0.624802	0.793003	0.660615	0.53879	0.809985	0.6848	0.632374	0.741572	0.63555	0.562482	0.718109	0.723012	0.598679	0.873167	0.74082	0.675689	0.812228	0.73949	0.643385	0.849951	0.70132	0.664977	0.739648	0.613438	0.557756	0.67468	0.625636
Total	0.827283	0.812673	0.842155	0.752148	0.732523	0.7723	0.724877	0.702264	0.748219	0.851486	0.83842	0.864754	0.777546	0.75972	0.795789	0.749801	0.726826	0.773501	0.841088	0.82728	0.855127	0.781617	0.763616	0.800042	0.745603	0.722032	0.769944	0.824353	0.810376	0.838572	0.754971	0.737105	0.773271	0.724999	0.701385	0.749408	0.864649	0.847285	0.882369	0.802532	0.778961	0.826816	0.84021	0.830433	0.850102	0.765724	0.752469	0.779211	0.738238
Oesophagus cancer (C15)
0-29
30-39
40-49	0.23368	0.146758	0.372086	0.0908268	0.0410757	0.200837	0.0737961	0.0304544	0.17882	0.292316	0.195107	0.43796	0.184414	0.106961	0.31795	0.168027	0.0942191	0.299654	0.376855	0.270516	0.524995	0.199565	0.119242	0.333995	0.165455	0.0926809	0.295371	0.416222	0.291568	0.594171	0.272049	0.16653	0.44443	0.250158	0.148335	0.421876	0.316902	0.169799	0.591445	0.319465	0.171172	0.596227	0.262706	0.192859	0.357847	0.137165	0.0864101	0.217732	0.120418
50-59	0.25107	0.210063	0.300083	0.0746022	0.0517066	0.107636	0.0682935	0.0461954	0.100962	0.274209	0.230277	0.326522	0.115256	0.0852709	0.155787	0.0779211	0.0532691	0.113982	0.288385	0.236801	0.351206	0.109854	0.0765991	0.157545	0.087711	0.0579811	0.132685	0.323994	0.267379	0.392596	0.129188	0.0911294	0.18314	0.0824621	0.0499727	0.136074	0.232277	0.165394	0.326208	0.105051	0.060759	0.181631	0.262184	0.23137	0.297102	0.0941135	0.0744464	0.118976	0.0728843
60-69	0.325852	0.28302	0.375167	0.110271	0.0828927	0.146693	0.0808012	0.0569548	0.114632	0.283676	0.245629	0.327617	0.114304	0.0882393	0.148067	0.0829734	0.0603792	0.114022	0.299492	0.261149	0.343465	0.132512	0.104656	0.167782	0.0763375	0.0547914	0.106356	0.321274	0.279193	0.369698	0.110489	0.0833529	0.146461	0.0707302	0.0480998	0.104008	0.280874	0.22461	0.351232	0.0666126	0.0391294	0.113399	0.303144	0.274024	0.335359	0.112401	0.0927314	0.136243	0.0819095
70-79	0.268882	0.21794	0.331732	0.0942054	0.0621934	0.142695	0.0787525	0.0479055	0.129462	0.274294	0.219335	0.343024	0.132845	0.0915736	0.192716	0.107517	0.0683385	0.169157	0.263427	0.214398	0.323668	0.110597	0.0765787	0.159727	0.106621	0.0710974	0.159894	0.296375	0.243591	0.360598	0.132156	0.0935427	0.18671	0.0968826	0.0619196	0.151587	0.232261	0.172426	0.31286	0.0630809	0.0328595	0.121097	0.27133	0.23272	0.316346	0.111875	0.0846223	0.147903	0.0917741
80<=	0.270652	0.195438	0.374812	0.120018	0.0645434	0.223171	0.0936026	0.0393778	0.222497	0.156159	0.0940292	0.259343	0.0982045	0.0381859	0.252557	0.0378786	0.00489107	0.293349	0.150117	0.0870414	0.2589	0.0575176	0.0200466	0.165029	0.0848299	0.0295658	0.243393	0.256839	0.178516	0.369526	0.0934571	0.0449026	0.194515	0.0920569	0.0370285	0.228864	0.257439	0.155328	0.426677	0.187175	0.0905949	0.386715	0.218784	0.165371	0.289448	0.108857	0.0623866	0.189942	0.0635706
Total	0.281793	0.256994	0.308985	0.0962245	0.0799871	0.115758	0.0775633	0.0619831	0.0970596	0.269377	0.244761	0.29647	0.120152	0.101556	0.142153	0.0850086	0.0652351	0.110776	0.282725	0.257302	0.31066	0.121712	0.103261	0.143458	0.093207	0.0762837	0.113885	0.314127	0.286451	0.344477	0.125333	0.105593	0.148763	0.0887961	0.0704353	0.111943	0.256959	0.221642	0.297904	0.0946503	0.0714446	0.125393	0.27563	0.257908	0.29457	0.108074	0.0954153	0.122412	0.0812501
Ovarian cancer (C56)
0-29	0.949447	0.895456	1.00669	0.882031	0.803859	0.967804	0.882504	0.804291	0.968324	0.921798	0.851564	0.997825	0.882991	0.799621	0.975052	0.863844	0.775166	0.962668	0.964514	0.91752	1.01391	0.929256	0.864727	0.9986	0.911956	0.840787	0.989149	0.982693	0.949475	1.01707	0.983216	0.94998	1.01761	0.984044	0.95078	1.01847	1.00023	1.00023	1.00023	0.913854	0.807859	1.03376	0.936617	0.892286	0.983151	0.882464	0.824374	0.944647	0.873843
30-39	0.91456	0.859578	0.973059	0.818901	0.744266	0.90102	0.755536	0.67291	0.848306	0.926131	0.874795	0.980481	0.852936	0.784157	0.927746	0.83313	0.760643	0.912525	0.937466	0.890027	0.987433	0.854496	0.786337	0.928563	0.8138	0.738813	0.896399	0.9411	0.8921	0.99279	0.859098	0.787705	0.936961	0.836994	0.761116	0.920437	0.971238	0.916827	1.02888	0.943393	0.868451	1.0248	0.920375	0.882336	0.960055	0.836005	0.784417	0.890986	0.794542
40-49	0.859356	0.817205	0.903682	0.708288	0.653733	0.767396	0.640554	0.582991	0.703801	0.873861	0.832765	0.916985	0.736697	0.68267	0.795	0.61542	0.556286	0.68084	0.876762	0.838875	0.91636	0.747753	0.698059	0.800985	0.672414	0.618791	0.730683	0.881641	0.842272	0.922851	0.805052	0.756762	0.856425	0.733722	0.678698	0.793208	0.824163	0.759754	0.894032	0.687634	0.609769	0.775443	0.866459	0.836755	0.897218	0.7222	0.683294	0.763321	0.628232
50-59	0.807392	0.770155	0.84643	0.631693	0.586229	0.680682	0.515303	0.468178	0.56717	0.760961	0.721055	0.803076	0.571052	0.524917	0.621242	0.468689	0.422125	0.52039	0.853635	0.817385	0.891493	0.65722	0.608966	0.709296	0.551036	0.500393	0.606804	0.787103	0.745116	0.831455	0.607966	0.5581	0.662288	0.528634	0.475173	0.588111	0.861129	0.810449	0.914979	0.685832	0.618452	0.760552	0.784117	0.756554	0.812684	0.601285	0.568434	0.636035	0.491915
60-69	0.722955	0.686177	0.761705	0.495251	0.454122	0.540104	0.386106	0.345709	0.431223	0.712473	0.674591	0.752481	0.501071	0.459072	0.546913	0.401204	0.359608	0.447612	0.760177	0.726234	0.795707	0.566559	0.526844	0.609268	0.448213	0.407894	0.492518	0.74821	0.711662	0.786636	0.556823	0.514559	0.602559	0.442005	0.396631	0.49257	0.791161	0.741728	0.843889	0.545122	0.484509	0.613317	0.717815	0.691207	0.745447	0.498079	0.468302	0.529748	0.393464
70-79	0.588822	0.543974	0.637369	0.381033	0.335748	0.432427	0.313149	0.267705	0.366308	0.593409	0.550888	0.639211	0.387229	0.343971	0.435928	0.287696	0.246001	0.336457	0.597612	0.553101	0.645704	0.368855	0.324209	0.419648	0.287125	0.243519	0.338538	0.594573	0.55104	0.641545	0.390015	0.345615	0.440119	0.294032	0.248027	0.34857	0.59301	0.526297	0.66818	0.407714	0.339027	0.490318	0.591225	0.560004	0.624188	0.384244	0.35238	0.418988	0.299682
80<=	0.300214	0.243746	0.369765	0.244397	0.184622	0.323524	0.266758	0.184102	0.386525	0.308648	0.254627	0.374128	0.206191	0.153349	0.277242	0.245226	0.173194	0.347216	0.293153	0.235465	0.364975	0.197347	0.140611	0.276975	0.199755	0.111788	0.356945	0.316904	0.260024	0.386226	0.229185	0.169127	0.31057	0.187937	0.117312	0.301081	0.416875	0.332051	0.523369	0.206755	0.134161	0.31863	0.30455	0.264315	0.350909	0.224136	0.182676	0.275006	0.257303
Total	0.693089	0.672951	0.713829	0.519656	0.497314	0.543001	0.443368	0.419808	0.46825	0.675143	0.654911	0.696	0.50154	0.479379	0.524726	0.422637	0.399861	0.446711	0.71878	0.699093	0.739021	0.545311	0.523026	0.568545	0.462069	0.436911	0.488675	0.695765	0.675298	0.716854	0.540283	0.517323	0.564263	0.456239	0.430385	0.483647	0.728821	0.699733	0.759117	0.539583	0.505933	0.575472	0.684023	0.669682	0.698672	0.510502	0.49466	0.526851	0.432906
Pancreas cancer (C25)
0-29										0.75047	0.571328	0.985783	0.68848	0.500973	0.946169	0.689081	0.50141	0.946994																									0.75039	0.59894	0.940135	0.667541	0.506728	0.87939	0.668118
30-39	0.541175	0.404372	0.72426	0.217065	0.120241	0.391857	0.190566	0.100537	0.361214	0.717731	0.607182	0.848409	0.530045	0.412378	0.681287	0.512412	0.394846	0.664983	0.394385	0.261211	0.595455	0.212968	0.113447	0.399793	0.183214	0.0919728	0.364969	0.524368	0.395042	0.696032	0.430093	0.305428	0.605642	0.431629	0.306518	0.607805	0.857954	0.698417	1.05393	0.645007	0.44417	0.936655	0.645139	0.553954	0.751333	0.401356	0.312417	0.515615	0.380074
40-49	0.415282	0.349191	0.493881	0.249483	0.193426	0.321785	0.235286	0.180246	0.307134	0.456992	0.387462	0.538999	0.30333	0.240916	0.381914	0.257603	0.198718	0.333937	0.456752	0.39434	0.529041	0.312157	0.25532	0.381648	0.276885	0.222106	0.345174	0.514262	0.449367	0.588529	0.325355	0.266198	0.397658	0.256421	0.201033	0.327071	0.468865	0.377773	0.581923	0.229101	0.157597	0.333047	0.435405	0.386175	0.490911	0.275451	0.231976	0.327074	0.246042
50-59	0.348169	0.313799	0.386305	0.177675	0.150536	0.209707	0.148268	0.122831	0.178972	0.367596	0.331669	0.407416	0.177096	0.149229	0.210166	0.155457	0.128767	0.187679	0.402575	0.364025	0.445207	0.212736	0.181106	0.24989	0.179202	0.149321	0.215061	0.442885	0.402758	0.487009	0.224661	0.191589	0.263443	0.176474	0.144524	0.215487	0.466621	0.409215	0.532079	0.245472	0.197171	0.305606	0.357565	0.33233	0.384716	0.17738	0.157442	0.199842	0.151723
60-69	0.323196	0.296392	0.352424	0.127805	0.10888	0.150021	0.103488	0.0858843	0.1247	0.329754	0.304469	0.35714	0.146007	0.127112	0.16771	0.114459	0.0971279	0.134882	0.356431	0.331492	0.383246	0.180089	0.160011	0.202686	0.147179	0.128289	0.168852	0.365806	0.340643	0.392827	0.169208	0.149591	0.191398	0.124753	0.106395	0.146278	0.326825	0.292585	0.365073	0.158432	0.131807	0.190437	0.326688	0.308065	0.346437	0.137492	0.123791	0.152709	0.109309
70-79	0.241354	0.21695	0.268504	0.0953823	0.0784948	0.115903	0.0795159	0.063107	0.100191	0.265375	0.240817	0.292438	0.107482	0.0900662	0.128266	0.0856168	0.0691212	0.106049	0.267484	0.243118	0.294292	0.118579	0.100523	0.13988	0.103468	0.0855126	0.125194	0.292375	0.268	0.318967	0.123354	0.105446	0.144303	0.10525	0.0869798	0.127358	0.292668	0.259245	0.330399	0.131283	0.106039	0.162538	0.253706	0.236113	0.27261	0.101577	0.0890928	0.11581	0.0826134
80<=	0.136605	0.113015	0.165119	0.0816986	0.0603753	0.110553	0.0814876	0.0516942	0.128452	0.153579	0.128752	0.183194	0.0703544	0.0509254	0.097196	0.0503283	0.0274698	0.092208	0.167643	0.142143	0.197717	0.0827599	0.0620833	0.110323	0.0778501	0.0541607	0.111901	0.160514	0.135099	0.190711	0.0607422	0.0423692	0.0870825	0.0628654	0.0414925	0.0952476	0.152459	0.118547	0.196072	0.0377353	0.0189801	0.0750237	0.145157	0.127547	0.165198	0.075967	0.0608446	0.0948479	0.0656889
Total	0.27384	0.259852	0.288581	0.125339	0.114678	0.136991	0.107858	0.0966004	0.120427	0.294528	0.280566	0.309184	0.138339	0.127514	0.150083	0.113098	0.10163	0.125858	0.306082	0.29211	0.320723	0.155499	0.144212	0.167671	0.1329	0.121711	0.145118	0.323891	0.309706	0.338726	0.152764	0.141473	0.164958	0.123741	0.112596	0.13599	0.312115	0.292385	0.333177	0.145926	0.130208	0.16354	0.284457	0.274496	0.294779	0.132007	0.124308	0.140184	0.110551
Prostate cancer (C61)
0-29
30-39
40-49	0.94942	0.876124	1.02885	0.817783	0.694821	0.962504	0.772775	0.63788	0.936196	0.955674	0.890875	1.02519	0.867117	0.762559	0.986011	0.804205	0.68228	0.947918	0.961438	0.904558	1.02189	0.884391	0.791662	0.987982	0.808616	0.695843	0.939665	0.957931	0.897471	1.02246	0.897823	0.806597	0.999367	0.814836	0.699755	0.948843	1.00488	1.00488	1.00488	1.01741	1.01741	1.01741	0.952706	0.903212	1.00491	0.843958	0.761443	0.935414	0.789404
50-59	0.971024	0.955218	0.987092	0.881858	0.853	0.911692	0.851029	0.817053	0.886418	0.95067	0.932462	0.969232	0.857957	0.8283	0.888676	0.815062	0.780286	0.851389	0.969168	0.952544	0.986082	0.933012	0.907001	0.95977	0.900119	0.867229	0.934256	0.971658	0.954884	0.988726	0.907509	0.878213	0.937783	0.885215	0.848952	0.923027	0.988888	0.97087	1.00724	0.95865	0.924758	0.993783	0.960645	0.948507	0.972938	0.869663	0.848839	0.890999	0.832694
60-69	0.961476	0.951242	0.971821	0.915732	0.89947	0.932288	0.882847	0.862385	0.903794	0.966037	0.956933	0.975227	0.916668	0.901673	0.931913	0.900452	0.881871	0.919424	0.975065	0.966394	0.983813	0.93678	0.92215	0.951642	0.912547	0.893726	0.931764	0.977044	0.968407	0.985758	0.935012	0.919992	0.950277	0.921365	0.900888	0.942308	0.975966	0.963571	0.988521	0.944184	0.92284	0.966021	0.963932	0.957114	0.970799	0.916238	0.905185	0.927426	0.892339
70-79	0.956023	0.944344	0.967846	0.908991	0.889743	0.928655	0.8862	0.861076	0.912057	0.965736	0.955438	0.976145	0.89901	0.881051	0.917335	0.881233	0.858023	0.905071	0.960748	0.950094	0.971521	0.911066	0.893177	0.929313	0.892352	0.868858	0.916481	0.955862	0.945246	0.966597	0.922689	0.90524	0.940474	0.906014	0.880785	0.931965	0.979895	0.96683	0.993136	0.937453	0.91327	0.962277	0.9612	0.953448	0.969016	0.903672	0.890501	0.917039	0.883561
80<=	0.868308	0.841658	0.895803	0.821646	0.77599	0.869988	0.953376	0.864103	1.05187	0.881837	0.855923	0.908535	0.825516	0.781311	0.872222	0.826227	0.735176	0.928555	0.877515	0.850133	0.905778	0.868997	0.821894	0.9188	0.876882	0.782714	0.98238	0.87389	0.844472	0.904332	0.809924	0.757032	0.866512	0.852749	0.763635	0.952263	0.877263	0.835145	0.921504	0.826642	0.754045	0.906228	0.875018	0.856338	0.894105	0.823593	0.791539	0.856945	0.890587
Total	0.94251	0.934698	0.950387	0.891711	0.87868	0.904935	0.894166	0.873966	0.914832	0.950398	0.943385	0.957463	0.889108	0.877172	0.901206	0.872521	0.852598	0.892909	0.952951	0.94584	0.960117	0.914864	0.902948	0.926938	0.897119	0.877491	0.917187	0.952896	0.945803	0.960042	0.909725	0.89748	0.922137	0.901607	0.88326	0.920335	0.966213	0.956943	0.975574	0.927739	0.911145	0.944634	0.946662	0.941429	0.951924	0.890346	0.881521	0.899259	0.8828
Stomach cancer (C16)
0-29	0.200124	0.0684285	0.585279	0.100133	0.023406	0.428376				0.454715	0.248981	0.830446	0.363961	0.177372	0.746839	0.364158	0.177467	0.747243																									0.333473	0.187286	0.593767	0.238311	0.116013	0.489531	0.190772
30-39	0.674696	0.553324	0.822692	0.414816	0.295833	0.581653	0.372476	0.257325	0.539158	0.444962	0.323246	0.612509	0.223049	0.131339	0.378798	0.201331	0.11445	0.354164	0.478701	0.355754	0.644139	0.41431	0.295435	0.581019	0.349576	0.237209	0.515174	0.455034	0.293478	0.705526	0.228185	0.110706	0.470331	0.228993	0.111098	0.471996	0.400364	0.199593	0.803091	0.200665	0.0686218	0.586786	0.561084	0.468576	0.671857	0.319965	0.237806	0.430509	0.287806
40-49	0.45297	0.380741	0.538901	0.251473	0.191304	0.330567	0.227346	0.169467	0.304992	0.542721	0.47319	0.622468	0.270556	0.211618	0.345909	0.255443	0.19756	0.330286	0.558367	0.486562	0.640768	0.322922	0.257887	0.404358	0.294643	0.231301	0.375332	0.608314	0.536156	0.690183	0.352127	0.28435	0.436061	0.305146	0.239335	0.389054	0.493878	0.388499	0.627839	0.406842	0.305154	0.542415	0.50046	0.448907	0.557933	0.26155	0.217702	0.314231	0.2422
50-59	0.517635	0.47702	0.561708	0.303842	0.266764	0.346073	0.250801	0.21556	0.291804	0.494895	0.452115	0.541723	0.293835	0.25519	0.338331	0.261813	0.224014	0.30599	0.517318	0.470206	0.569151	0.305335	0.262476	0.355192	0.250456	0.209876	0.298881	0.470383	0.422955	0.52313	0.27691	0.235008	0.326284	0.25288	0.210314	0.304062	0.560628	0.49121	0.639855	0.3627	0.296569	0.443578	0.506904	0.477055	0.538622	0.299103	0.271796	0.329154	0.255965
60-69	0.463614	0.432313	0.497181	0.271473	0.243283	0.302929	0.234403	0.2068	0.265689	0.463888	0.432543	0.497504	0.300456	0.271152	0.332928	0.252592	0.224028	0.284799	0.492813	0.462063	0.525611	0.296773	0.268344	0.328213	0.254207	0.226343	0.285502	0.48068	0.44818	0.515536	0.29672	0.266542	0.330315	0.25348	0.223069	0.288038	0.541715	0.494988	0.592854	0.345726	0.300076	0.398322	0.463743	0.441359	0.487262	0.285923	0.265259	0.308196	0.243458
70-79	0.404358	0.376976	0.433728	0.244971	0.219919	0.272877	0.214006	0.18852	0.242937	0.453644	0.424217	0.485112	0.282005	0.254223	0.312823	0.261508	0.232349	0.294327	0.448121	0.418316	0.48005	0.283309	0.255049	0.314701	0.256964	0.227468	0.290286	0.43686	0.40596	0.470111	0.292865	0.262972	0.326155	0.246466	0.214933	0.282625	0.444927	0.401151	0.493481	0.272824	0.231654	0.32131	0.427647	0.407367	0.448937	0.262445	0.243509	0.282854	0.236426
80<=	0.299482	0.268609	0.333904	0.182177	0.151612	0.218903	0.216143	0.172368	0.271034	0.301616	0.26925	0.337872	0.188442	0.154414	0.229969	0.212914	0.161175	0.281263	0.336813	0.302105	0.375508	0.219665	0.183524	0.262923	0.214223	0.156539	0.293164	0.314852	0.278732	0.355653	0.180288	0.145533	0.223343	0.194818	0.128489	0.295388	0.329721	0.275517	0.394588	0.179741	0.128034	0.25233	0.300474	0.27776	0.325045	0.18508	0.161623	0.211941	0.218255
Total	0.414085	0.398203	0.430599	0.246435	0.231632	0.262185	0.227119	0.211039	0.244424	0.430004	0.413479	0.447189	0.265179	0.24923	0.282149	0.246978	0.228956	0.266419	0.448851	0.431889	0.46648	0.278847	0.262552	0.296153	0.248797	0.228568	0.270816	0.435081	0.417345	0.45357	0.269314	0.252453	0.287301	0.242103	0.219754	0.266726	0.466135	0.44008	0.493733	0.292055	0.266448	0.320123	0.421781	0.410262	0.433624	0.255494	0.244533	0.266947	0.236882
Testicular cancer (C62)
0-29	0.980407	0.964508	0.996567	0.958018	0.934955	0.981651	0.949337	0.923882	0.975494	0.986215	0.972332	1.0003	0.955136	0.930632	0.980286	0.953007	0.927598	0.979112	0.979048	0.962133	0.99626	0.947975	0.92178	0.974916	0.942211	0.914414	0.970853	0.965758	0.943654	0.988379	0.936075	0.906283	0.966846	0.933801	0.903171	0.96547	0.983245	0.959729	1.00734	0.958646	0.922171	0.996564	0.98322	0.972579	0.993977	0.956631	0.939752	0.973813	0.951138
30-39	0.974653	0.961016	0.988484	0.948811	0.929483	0.968541	0.942386	0.921513	0.963733	0.991752	0.982571	1.00102	0.968406	0.950892	0.986243	0.966741	0.948095	0.985754	0.987679	0.976973	0.998503	0.979137	0.964711	0.99378	0.977963	0.962275	0.993907	0.973729	0.957835	0.989887	0.953984	0.932802	0.975648	0.952887	0.929708	0.976644	0.988357	0.970895	1.00613	0.978599	0.954085	1.00374	0.982271	0.973634	0.990986	0.957549	0.944231	0.971054	0.953268
40-49	0.968518	0.945821	0.991761	0.933714	0.900579	0.968068	0.916152	0.877912	0.956057	0.96405	0.939068	0.989697	0.945491	0.913551	0.978547	0.932703	0.895946	0.970967	0.974011	0.954168	0.994267	0.952158	0.92444	0.980707	0.958023	0.929246	0.98769	0.947513	0.921389	0.974378	0.937417	0.907601	0.968213	0.915524	0.877194	0.95553	0.996825	0.984587	1.00921	0.980068	0.953063	1.00784	0.966397	0.9495	0.983596	0.939365	0.916131	0.963189	0.924114
50-59	0.951335	0.909521	0.99507	0.924537	0.867686	0.985113	0.916657	0.850569	0.987881	0.929535	0.881359	0.980344	0.922022	0.86462	0.983236	0.927181	0.862963	0.996177	0.877179	0.813484	0.945861	0.864159	0.791876	0.943039	0.864755	0.785581	0.951909	0.942837	0.894632	0.99364	0.949273	0.893779	1.00821	0.928032	0.85708	1.00486	0.842704	0.737316	0.963157	0.841245	0.727807	0.972363	0.940668	0.90855	0.973923	0.923462	0.882593	0.966225	0.922157
60-69	0.956407	0.882088	1.03699	1.0116	0.932989	1.09683	0.920408	0.790732	1.07135	0.902411	0.806303	1.00997	0.929634	0.820349	1.05348	0.880992	0.74216	1.04579	0.872694	0.778219	0.978639	0.848602	0.732248	0.983445	0.912582	0.787456	1.05759	0.859086	0.758071	0.973562	0.89323	0.78084	1.0218	0.913591	0.779471	1.07079	0.961565	0.875139	1.05653	0.997028	0.886424	1.12143	0.930121	0.868148	0.996519	0.97186	0.902893	1.04609	0.901904
70-79	0.718762	0.49173	1.05062	0.825039	0.564437	1.20596	0.860847	0.547707	1.35302	0.676914	0.443378	1.03346	0.550719	0.297549	1.0193	0.511515	0.247962	1.0552	0.656821	0.436363	0.988658	0.649015	0.402232	1.04721	0.745863	0.462254	1.20347																0.697376	0.521377	0.932787	0.696395	0.490515	0.988688	0.695569
80<=																												0.371461	0.158144	0.872512	0.321731	0.107238	0.965243										0.582834	0.363733	0.933915	0.47012	0.219288	1.00787	0.789008
Total	0.967648	0.957197	0.978213	0.944015	0.929614	0.958639	0.931925	0.915201	0.948955	0.967673	0.956521	0.978954	0.945797	0.930603	0.961239	0.947078	0.93015	0.964313	0.96146	0.949698	0.973368	0.942409	0.925167	0.959974	0.946167	0.927972	0.964718	0.951502	0.938288	0.964902	0.935791	0.919765	0.952095	0.926763	0.907689	0.946238	0.969351	0.953354	0.985615	0.960172	0.939897	0.980883	0.967661	0.960021	0.975361	0.944881	0.934402	0.955479	0.939148
Thyroid cancer (C73)
0-29	1.00035	1.00035	1.00035	1.00107	1.00107	1.00107	1.00191	1.00191	1.00191	0.992529	0.977563	1.00772	0.993155	0.97818	1.00836	0.993863	0.978877	1.00908	1.00032	1.00032	1.00032	0.993151	0.977942	1.0086	0.993962	0.97874	1.00942	1.00031	1.00031	1.00031	1.00099	1.00099	1.00099	0.989287	0.965049	1.01413	1.00031	1.00031	1.00031	1.00113	1.00113	1.00113	0.996111	0.987942	1.00435	0.99678	0.988606	1.00502	0.99755
30-39	0.981797	0.963595	1.00034	0.974002	0.951829	0.996692	0.971259	0.947337	0.995785	1.00078	1.00078	1.00078	0.998464	0.990403	1.00659	1.0006	0.992522	1.00874	0.996819	0.989065	1.00463	0.986697	0.971319	1.00232	0.988887	0.973474	1.00454	0.996624	0.988585	1.00473	0.99834	0.990287	1.00646	1.00082	0.992746	1.00896	1.00078	1.00078	1.00078	1.0028	1.0028	1.0028	0.991947	0.983372	1.0006	0.987083	0.975772	0.998525	0.986961
40-49	0.989448	0.974494	1.00463	0.986663	0.967365	1.00635	0.989265	0.96795	1.01105	0.992062	0.980439	1.00382	0.997434	0.985748	1.00926	0.993609	0.977092	1.0104	0.987154	0.974017	1.00047	0.98643	0.970864	1.00225	0.987062	0.969369	1.00508	0.993643	0.983963	1.00342	0.990366	0.97665	1.00427	0.98395	0.964747	1.00354	1.00208	1.00208	1.00208	1.00759	1.00759	1.00759	0.990929	0.981653	1.00029	0.992821	0.982073	1.00369	0.991846
50-59	0.964391	0.937852	0.99168	0.955629	0.922036	0.990445	0.948639	0.90892	0.990095	0.973097	0.951046	0.995658	0.962723	0.933321	0.99305	0.970061	0.937573	1.00368	0.959388	0.934124	0.985335	0.953113	0.922463	0.984782	0.956717	0.922415	0.992294	0.96354	0.937372	0.990438	0.961904	0.93076	0.994089	0.946158	0.903882	0.990412	0.973071	0.944684	1.00231	0.989166	0.960309	1.01889	0.96904	0.95188	0.98651	0.959441	0.937137	0.982276	0.960169
60-69	0.943895	0.909311	0.979794	0.917585	0.871334	0.966292	0.919371	0.866522	0.975444	0.92121	0.885674	0.958172	0.922391	0.880649	0.966112	0.91832	0.869475	0.96991	0.960079	0.933387	0.987534	0.947833	0.911418	0.985702	0.955937	0.912975	1.00092	0.918096	0.87983	0.958027	0.903679	0.855857	0.954172	0.907459	0.848956	0.969992	0.946175	0.898466	0.996417	0.953826	0.894214	1.01741	0.931489	0.906329	0.957347	0.920404	0.889154	0.952752	0.91914
70-79	0.711273	0.633929	0.798053	0.671089	0.5827	0.772885	0.6843	0.585157	0.800242	0.718684	0.643174	0.803058	0.680767	0.594688	0.779305	0.670511	0.574226	0.782941	0.912964	0.860377	0.968765	0.882387	0.810275	0.960917	0.893636	0.805672	0.991204	0.869178	0.81166	0.930773	0.88477	0.813984	0.961711	0.928324	0.840988	1.02473	0.79708	0.714228	0.889541	0.797684	0.699926	0.909096	0.714946	0.659909	0.774574	0.675746	0.612695	0.745287	0.67742
80<=	0.366648	0.252973	0.531404	0.427773	0.28206	0.64876	0.323072	0.144829	0.72068	0.468528	0.333332	0.658559	0.444647	0.290057	0.681628	0.55348	0.353903	0.865606	0.521713	0.395336	0.688488	0.378674	0.242472	0.591382	0.292665	0.15491	0.552921	0.630468	0.488737	0.8133	0.559227	0.388467	0.805048	0.498022	0.285305	0.869335	0.471189	0.273174	0.812738	0.464993	0.238486	0.906631	0.411385	0.31875	0.530941	0.436362	0.32288	0.58973	0.437601
Total	0.914555	0.897504	0.931931	0.904955	0.884996	0.925364	0.900731	0.873639	0.928663	0.931731	0.917319	0.946369	0.926229	0.909392	0.943377	0.930492	0.911668	0.949704	0.953362	0.941157	0.965726	0.938481	0.922412	0.95483	0.939227	0.920384	0.958457	0.951589	0.939068	0.964276	0.948283	0.932749	0.964076	0.946915	0.926762	0.967506	0.951864	0.935373	0.968645	0.958023	0.938875	0.977562	0.923783	0.912692	0.935009	0.916419	0.903441	0.929584	0.916874
	2011-2012									2013-2014									2015-2016									2017-2018									2019						2011-2014
Male	1-year	95% CI Lower	95% CI Higher	3-year	95% CI Lower	95% CI Higher	5-year	95% CI Lower	95% CI Higher	1-year	95% CI Lower	95% CI Higher	3-year	95% CI Lower	95% CI Higher	5-year	95% CI Lower	95% CI Higher	1-year	95% CI Lower	95% CI Higher	3-year	95% CI Lower	95% CI Higher	5-year	95% CI Lower	95% CI Higher	1-year	95% CI Lower	95% CI Higher	3-year	95% CI Lower	95% CI Higher	5-year	95% CI Lower	95% CI Higher	1-year	95% CI Lower	95% CI Higher	3-year	95% CI Lower	95% CI Higher	1-year	95% CI Lower	95% CI Higher	3-year	95% CI Lower	95% CI Higher	5-year
All sites excl. non-melanoma (C00-97)
0-29	0.928425	0.91369	0.943397	0.857195	0.837238	0.877629	0.834169	0.812916	0.855979	0.935882	0.921254	0.950742	0.868449	0.848302	0.889074	0.844168	0.822512	0.866394	0.930627	0.915082	0.946436	0.871519	0.851067	0.892462	0.847944	0.825959	0.870514	0.924563	0.908302	0.941115	0.865532	0.844545	0.887042	0.848007	0.825547	0.871079	0.916437	0.892168	0.941365	0.873065	0.843666	0.903489	0.931991	0.921569	0.942531	0.862577	0.848337	0.877057	0.838952
30-39	0.906613	0.892165	0.921294	0.831779	0.813162	0.850823	0.811374	0.791769	0.831465	0.917502	0.903923	0.931285	0.84506	0.827156	0.863351	0.816683	0.797422	0.836408	0.926455	0.913283	0.939817	0.866087	0.848833	0.883692	0.83999	0.821273	0.859134	0.917558	0.902967	0.932385	0.854059	0.835255	0.873286	0.844883	0.825189	0.865046	0.93882	0.919547	0.958498	0.899716	0.875318	0.924795	0.912097	0.902161	0.922142	0.838468	0.825511	0.851629	0.814049
40-49	0.73522	0.720279	0.750471	0.592785	0.576035	0.610023	0.543385	0.52621	0.56112	0.767299	0.752799	0.782078	0.632944	0.616283	0.650055	0.596978	0.579809	0.614656	0.791735	0.777879	0.805837	0.675935	0.659831	0.692431	0.637523	0.620757	0.654742	0.813859	0.800485	0.827457	0.699228	0.683335	0.71549	0.656488	0.639229	0.674212	0.821047	0.802188	0.84035	0.722724	0.700418	0.745741	0.751053	0.740599	0.761654	0.612605	0.600732	0.624713	0.569837
50-59	0.640465	0.631798	0.64925	0.474792	0.465561	0.484206	0.428614	0.419193	0.438247	0.645203	0.63611	0.654427	0.477869	0.468153	0.487786	0.432144	0.422217	0.442305	0.670586	0.660885	0.68043	0.515935	0.505366	0.526724	0.461914	0.451041	0.473049	0.680074	0.670012	0.690288	0.52776	0.516718	0.539037	0.474812	0.462983	0.486944	0.707779	0.693695	0.72215	0.5657	0.549859	0.581998	0.64271	0.636423	0.649058	0.47625	0.469538	0.483057	0.430286
60-69	0.66036	0.65329	0.667507	0.508315	0.500487	0.516265	0.457882	0.449646	0.466268	0.666746	0.659868	0.673696	0.522477	0.514808	0.530259	0.478004	0.469884	0.486265	0.674711	0.668049	0.681439	0.529596	0.522119	0.53718	0.480448	0.472501	0.488529	0.680602	0.67391	0.68736	0.540053	0.53248	0.547734	0.490268	0.481789	0.498896	0.695879	0.686307	0.705584	0.557478	0.546431	0.568748	0.663626	0.658688	0.668601	0.515556	0.510066	0.521106	0.468171
70-79	0.65264	0.644449	0.660935	0.530153	0.52062	0.539862	0.487283	0.476595	0.498211	0.683813	0.675961	0.691756	0.558562	0.549245	0.568038	0.519285	0.508778	0.530009	0.68402	0.676207	0.691923	0.56653	0.557269	0.575945	0.530016	0.519491	0.540754	0.687343	0.679635	0.695138	0.575584	0.566368	0.58495	0.533011	0.52187	0.544391	0.69951	0.688881	0.710303	0.58274	0.569773	0.596002	0.668574	0.662891	0.674305	0.544674	0.537992	0.55144	0.503641
80<=	0.566371	0.552847	0.580227	0.495149	0.476561	0.514462	0.542398	0.508708	0.578321	0.579534	0.565916	0.593481	0.50574	0.486642	0.525588	0.519302	0.48181	0.559711	0.59831	0.584349	0.612605	0.529319	0.50948	0.54993	0.590187	0.555006	0.627598	0.594037	0.579648	0.608782	0.5207	0.499173	0.543154	0.575407	0.532478	0.621798	0.590416	0.569901	0.61167	0.509083	0.480171	0.539735	0.572865	0.563234	0.582661	0.50038	0.48698	0.514148	0.53111
Total	0.658925	0.654852	0.663023	0.525568	0.520839	0.530341	0.491025	0.485157	0.496964	0.674165	0.670137	0.678217	0.542858	0.538108	0.547649	0.507643	0.501311	0.514055	0.685522	0.681492	0.689575	0.560461	0.555675	0.565288	0.527901	0.522026	0.533842	0.690547	0.686484	0.694635	0.568625	0.5637	0.573592	0.533531	0.526911	0.540234	0.703306	0.697552	0.709107	0.583138	0.576133	0.590228	0.666545	0.663678	0.669424	0.534213	0.530857	0.53759	0.499336
Bladder cancer (C67)
0-29	1.00064	1.00064	1.00064	1.00186	1.00186	1.00186	1.00328	1.00328	1.00328	0.917244	0.779023	1.07999	0.91845	0.780047	1.08141	0.919809	0.781201	1.08301										1.00052	1.00052	1.00052	1.00161	1.00161	1.00161	1.00297	1.00297	1.00297							0.967284	0.906109	1.03259	0.968496	0.907244	1.03388	0.969891
30-39	1.0015	1.0015	1.0015	0.969045	0.9035	1.03935	0.972885	0.90708	1.04346	0.981334	0.943615	1.02056	0.984266	0.946434	1.02361	0.967569	0.914836	1.02334	1.00136	1.00136	1.00136	0.954245	0.889533	1.02366	0.957752	0.892802	1.02743	1.00135	1.00135	1.00135	0.979998	0.934223	1.02802	0.984388	0.938408	1.03262	1.00122	1.00122	1.00122	1.00442	1.00442	1.00442	0.988579	0.964052	1.01373	0.978828	0.944428	1.01448	0.969521
40-49	0.906238	0.854841	0.960725	0.891273	0.834225	0.952223	0.86115	0.796358	0.931214	0.953725	0.917515	0.991364	0.89819	0.845318	0.954368	0.880756	0.822065	0.943638	0.934589	0.893652	0.977401	0.888175	0.834787	0.944976	0.864706	0.805049	0.928783	0.938426	0.898098	0.980565	0.8886	0.834924	0.945728	0.849281	0.785466	0.918281	0.935151	0.879124	0.994748	0.902986	0.833564	0.978189	0.931351	0.900037	0.963754	0.895004	0.85578	0.936026	0.871667
50-59	0.879198	0.852484	0.906749	0.791964	0.757189	0.828336	0.766837	0.728432	0.807265	0.892666	0.865522	0.920661	0.804912	0.768618	0.842921	0.756989	0.715891	0.800447	0.902559	0.873799	0.932265	0.829042	0.790631	0.869319	0.783421	0.739329	0.830143	0.892078	0.860058	0.92529	0.804206	0.761528	0.849277	0.766262	0.716073	0.819968	0.855639	0.805237	0.909196	0.770389	0.707282	0.839126	0.8855	0.866341	0.905082	0.798012	0.772717	0.824136	0.762223
60-69	0.862835	0.842059	0.884124	0.770106	0.742735	0.798486	0.733094	0.70191	0.765664	0.868005	0.847663	0.888835	0.7861	0.75926	0.813889	0.741077	0.710141	0.773361	0.870226	0.850123	0.890805	0.783075	0.756296	0.810803	0.729858	0.698789	0.762308	0.861394	0.840951	0.882334	0.755061	0.72763	0.783526	0.701115	0.66799	0.735882	0.873702	0.844776	0.903619	0.765122	0.725088	0.807365	0.865428	0.850837	0.880269	0.77814	0.758868	0.797901	0.737106
70-79	0.809671	0.783902	0.836288	0.716594	0.682716	0.752153	0.666421	0.626297	0.709117	0.837305	0.812989	0.862348	0.720972	0.687732	0.755819	0.6729	0.633705	0.71452	0.835575	0.811423	0.860446	0.753132	0.720764	0.786954	0.697912	0.659057	0.739058	0.843315	0.819734	0.867575	0.738317	0.705888	0.772235	0.691002	0.649292	0.735392	0.847771	0.815358	0.881471	0.742811	0.697225	0.791377	0.823634	0.805835	0.841826	0.718783	0.694885	0.743503	0.66968
80<=	0.722692	0.67944	0.768697	0.648295	0.582976	0.720933	0.62421	0.531257	0.733426	0.729255	0.685064	0.776295	0.700892	0.628274	0.781904	0.709431	0.53616	0.938699	0.697907	0.652969	0.745938	0.598527	0.533526	0.671448	0.718577	0.616799	0.837148	0.754489	0.709561	0.802262	0.743662	0.65837	0.840004	0.906639	0.719203	1.14292	0.788749	0.720973	0.862896	0.749629	0.639953	0.878101	0.725834	0.694626	0.758444	0.673863	0.624317	0.727342	0.665777
Total	0.828821	0.815071	0.842803	0.743414	0.724447	0.762878	0.707377	0.683492	0.732097	0.84455	0.831184	0.858131	0.761988	0.742837	0.781632	0.725612	0.688333	0.76491	0.839681	0.826047	0.853541	0.755879	0.737095	0.775142	0.732748	0.709239	0.757036	0.846573	0.833005	0.860363	0.761194	0.740223	0.78276	0.747412	0.710685	0.786037	0.855088	0.835883	0.874733	0.764761	0.736996	0.793573	0.836636	0.827021	0.846363	0.75265	0.73912	0.766429	0.716466
Breast cancer (C50)
30-39
40-49	0.934607	0.812434	1.07515	0.875308	0.712797	1.07487	0.74113	0.539503	1.01811										0.892382	0.761517	1.04574	0.787515	0.619569	1.00098	0.739011	0.559498	0.976119	1.00336	1.00336	1.00336	0.920247	0.770417	1.09922	0.931139	0.779536	1.11223							0.962313	0.883642	1.04799	0.887181	0.760514	1.03494	0.766419
50-59	0.937498	0.840813	1.0453	0.889641	0.758202	1.04387	0.923099	0.786717	1.08312	0.862783	0.749359	0.993375	0.798963	0.66118	0.965459	0.766156	0.614341	0.955486	0.89212	0.7742	1.028	0.877088	0.741614	1.03731	0.907728	0.767522	1.07355	0.931046	0.827386	1.04769	0.833164	0.681648	1.01836	0.73587	0.558955	0.96878	0.950325	0.84077	1.07416	0.982335	0.869089	1.11034	0.895626	0.816427	0.982507	0.838547	0.738155	0.952594	0.835386
60-69	0.914163	0.823379	1.01496	0.652479	0.512452	0.830767	0.570532	0.421609	0.772058	0.910209	0.817678	1.01321	0.81856	0.688307	0.973461	0.826036	0.680133	1.00324	0.914884	0.823934	1.01587	0.952886	0.848415	1.07022	0.868782	0.725781	1.03996	0.88079	0.790614	0.981252	0.825156	0.708854	0.96054	0.770229	0.626892	0.94634	0.847991	0.717098	1.00278	0.669108	0.495421	0.903686	0.912147	0.845956	0.983517	0.734235	0.633547	0.850925	0.696381
70-79	0.928379	0.831199	1.03692	0.854345	0.707068	1.0323	0.78826	0.606543	1.02442	0.884384	0.785828	0.9953	0.81113	0.67433	0.975683	0.790354	0.624747	0.999861	0.834954	0.701633	0.993608	0.843173	0.677108	1.04997	0.735944	0.531825	1.01841	0.94558	0.855924	1.04463	0.900112	0.759282	1.06706	0.935846	0.752247	1.16426	1.02391	0.949383	1.10429	0.794282	0.593663	1.0627	0.904318	0.833217	0.981485	0.830767	0.72725	0.949019	0.788699
80<=	0.834014	0.612527	1.13559	0.969615	0.633992	1.48291	1.07933	0.529132	2.20163	0.980663	0.793484	1.212	0.868646	0.505182	1.49361	1.20604	0.188133	7.73137	0.779635	0.545456	1.11435	1.30744	0.819532	2.08583	2.18216	1.07764	4.41874	0.715549	0.515085	0.994032	0.677373	0.413645	1.10924	0.797578	0.4349	1.46271	0.839008	0.563657	1.24887	0.379859	0.0872705	1.6534	0.907036	0.75143	1.09487	0.915608	0.643666	1.30244	0.973586
Total	0.911599	0.855925	0.970895	0.815883	0.733255	0.907822	0.774107	0.660284	0.907552	0.911253	0.859307	0.966339	0.827614	0.745787	0.918419	0.762412	0.430175	1.35125	0.878586	0.81759	0.944133	0.938709	0.854475	1.03125	0.990542	0.869416	1.12854	0.895199	0.839285	0.954838	0.833114	0.75351	0.921127	0.821231	0.721731	0.934448	0.93228	0.863434	1.00662	0.736715	0.586024	0.926155	0.911444	0.873044	0.951533	0.822219	0.763011	0.88602	0.768908
Cancer of brain and CNS (C70-72)
0-29	0.889286	0.837997	0.943715	0.778785	0.711911	0.851941	0.749863	0.680242	0.826609	0.949553	0.910883	0.989865	0.8316	0.766786	0.901892	0.7814	0.710231	0.8597	0.900435	0.843779	0.960895	0.791084	0.715455	0.874709	0.771829	0.693844	0.858579	0.866993	0.799891	0.939724	0.756418	0.673059	0.850101	0.745942	0.661409	0.841279	0.85749	0.765826	0.960126	0.817396	0.716815	0.93209	0.917394	0.884082	0.95196	0.803414	0.755858	0.853962	0.764568
30-39	0.904441	0.846611	0.96622	0.788356	0.709286	0.876241	0.726097	0.640278	0.823418	0.901195	0.84449	0.961706	0.803447	0.728889	0.885633	0.675174	0.588915	0.774067	0.928687	0.869844	0.991511	0.756625	0.661861	0.864957	0.671618	0.569247	0.792399	0.903957	0.838429	0.974606	0.711345	0.614089	0.824005	0.635523	0.530799	0.760908	1.00118	1.00118	1.00118	0.930003	0.837537	1.03268	0.902757	0.861755	0.945709	0.796166	0.740922	0.855529	0.699702
40-49	0.723502	0.640741	0.816953	0.548452	0.458329	0.656296	0.452524	0.363395	0.563513	0.811475	0.745303	0.883522	0.535254	0.453897	0.631193	0.43506	0.355146	0.532956	0.711612	0.636871	0.795125	0.526905	0.446218	0.622182	0.460839	0.380553	0.558063	0.777801	0.703941	0.859411	0.529179	0.443435	0.631502	0.477997	0.386209	0.5916	0.787188	0.682721	0.90764	0.516692	0.39652	0.673285	0.772361	0.719108	0.829558	0.541082	0.479016	0.611189	0.442779
50-59	0.517671	0.454386	0.58977	0.292064	0.235804	0.361747	0.257918	0.203159	0.327437	0.485501	0.421395	0.559358	0.24864	0.195035	0.316976	0.216072	0.164564	0.283702	0.566311	0.497758	0.644305	0.306339	0.244511	0.3838	0.27562	0.21496	0.353399	0.603144	0.532698	0.682907	0.310802	0.24667	0.391607	0.231804	0.169948	0.316172	0.480345	0.380011	0.607171	0.248712	0.167209	0.369941	0.501904	0.455885	0.552568	0.270753	0.230442	0.318115	0.237377
60-69	0.392343	0.339553	0.45334	0.141344	0.105341	0.189651	0.108695	0.0761782	0.155091	0.364909	0.309349	0.430447	0.168741	0.126713	0.224709	0.153763	0.112186	0.210748	0.343509	0.291215	0.405192	0.122639	0.0883019	0.170328	0.098447	0.0668553	0.144967	0.433888	0.379671	0.495846	0.199767	0.156785	0.254533	0.181994	0.136909	0.241925	0.316038	0.246219	0.405654	0.12224	0.0765278	0.195257	0.379669	0.340464	0.423387	0.153896	0.125235	0.189117	0.129438
70-79	0.291948	0.233091	0.365666	0.141369	0.0968062	0.206447	0.134789	0.0883155	0.205718	0.250672	0.197978	0.317391	0.136736	0.0950514	0.196701	0.107109	0.0682899	0.167994	0.23482	0.180304	0.305818	0.102855	0.0650398	0.162656	0.0827887	0.0472867	0.144945	0.284674	0.223952	0.361859	0.183536	0.130168	0.258785	0.151024	0.0987639	0.230936	0.254011	0.18125	0.355981	0.0571837	0.0252224	0.129646	0.270093	0.229338	0.318092	0.138763	0.106588	0.18065	0.119911
80<=	0.122835	0.0663258	0.227491	0.055615	0.0177605	0.174152	0.0494835	0.0130164	0.188118	0.0816839	0.0393762	0.169449	0.0503073	0.0155387	0.162872	0.0626895	0.0193633	0.20296	0.0788762	0.0352921	0.176285							0.14879	0.0854855	0.258975	0.0373718	0.0105574	0.132291				0.0270629	0.00581536	0.125942				0.1015	0.0627831	0.164093	0.0528428	0.0221376	0.126137	0.0559237
Total	0.510829	0.481648	0.541778	0.330876	0.303212	0.361063	0.296883	0.269527	0.327014	0.502963	0.473782	0.533942	0.336256	0.308396	0.366632	0.293827	0.266578	0.323862	0.483773	0.453385	0.516197	0.301449	0.273491	0.332266	0.269776	0.242344	0.300312	0.523724	0.492785	0.556606	0.32612	0.296846	0.35828	0.285924	0.255683	0.319741	0.443713	0.400888	0.491113	0.272372	0.234147	0.316836	0.506909	0.486089	0.52862	0.333546	0.313657	0.354696	0.295356
Cancer of lip, oral cavity and pharynx (C00-14)
0-29																			0.917173	0.77896	1.07991	0.751403	0.550497	1.02563	0.752339	0.551182	1.02691	0.957039	0.878862	1.04217	0.958132	0.879866	1.04336	0.91583	0.809587	1.03602							0.94174	0.839182	1.05683	0.883988	0.747114	1.04594	0.885189
30-39	0.883513	0.782943	0.997003	0.590557	0.448197	0.778136	0.533204	0.390945	0.727227	0.876259	0.78833	0.973995	0.71173	0.59495	0.851433	0.63041	0.50785	0.782548	0.888014	0.807343	0.976746	0.79589	0.694442	0.912158	0.760685	0.653493	0.885459	0.834485	0.71314	0.976477	0.803593	0.674177	0.957853	0.762315	0.619949	0.937373	0.810646	0.662346	0.992152	0.8134	0.664596	0.995522	0.879261	0.81154	0.952634	0.661468	0.566676	0.772116	0.59009
40-49	0.610023	0.564541	0.65917	0.359432	0.315542	0.409427	0.297363	0.255584	0.34597	0.648673	0.60081	0.70035	0.397698	0.349563	0.452462	0.359998	0.312599	0.414585	0.708233	0.655825	0.764829	0.51346	0.456546	0.577469	0.436926	0.380485	0.501739	0.717833	0.665174	0.77466	0.501255	0.443712	0.56626	0.407449	0.348832	0.475916	0.767391	0.690828	0.852439	0.564087	0.476186	0.668213	0.627942	0.594546	0.663214	0.377165	0.344056	0.413459	0.326392
50-59	0.601936	0.576742	0.62823	0.327291	0.303127	0.353382	0.275534	0.252106	0.301139	0.573554	0.547016	0.601379	0.305574	0.280859	0.332463	0.260757	0.236736	0.287215	0.586063	0.557006	0.616636	0.370672	0.342024	0.40172	0.31112	0.283131	0.341876	0.572857	0.539971	0.607746	0.347847	0.31612	0.382758	0.303396	0.271111	0.339526	0.612385	0.567209	0.66116	0.384122	0.339055	0.43518	0.588401	0.569997	0.607398	0.316926	0.29943	0.335444	0.268472
60-69	0.605637	0.57764	0.63499	0.381569	0.353142	0.412284	0.312304	0.284234	0.343146	0.582978	0.554567	0.612845	0.347733	0.31975	0.378165	0.283024	0.255629	0.313353	0.601587	0.575091	0.629302	0.363478	0.336875	0.392181	0.310049	0.283382	0.339225	0.584499	0.557074	0.613274	0.386929	0.358994	0.417039	0.328844	0.299438	0.361138	0.605944	0.567133	0.647412	0.37604	0.336493	0.420235	0.594411	0.574317	0.615208	0.364795	0.344594	0.38618	0.297771
70-79	0.609484	0.563234	0.659532	0.41097	0.361505	0.467204	0.337619	0.286094	0.398424	0.628549	0.581202	0.679752	0.421453	0.370416	0.479521	0.380991	0.326147	0.445057	0.638209	0.593515	0.686269	0.462923	0.413527	0.518218	0.400164	0.347273	0.461111	0.572108	0.526834	0.621272	0.392295	0.34483	0.446293	0.341159	0.289559	0.401953	0.604977	0.543478	0.673435	0.389767	0.324641	0.467957	0.618659	0.585166	0.65407	0.415942	0.379728	0.455609	0.358471
80<=	0.625686	0.535062	0.731658	0.603419	0.465085	0.7829	0.920914	0.664441	1.27639	0.596452	0.516199	0.689182	0.516397	0.404277	0.659612	0.622243	0.459897	0.841897	0.670763	0.583145	0.771545	0.549611	0.435695	0.69331	0.486536	0.34586	0.684431	0.58049	0.492243	0.684558	0.603521	0.46953	0.775749	0.516704	0.290581	0.91879	0.617627	0.503633	0.757423	0.548686	0.39546	0.761282	0.609216	0.5477	0.677643	0.556074	0.464791	0.665285	0.784055
Total	0.609032	0.592915	0.625588	0.373087	0.356357	0.390603	0.329255	0.311394	0.34814	0.597408	0.580822	0.614467	0.360788	0.343818	0.378596	0.318297	0.300598	0.337038	0.618998	0.602209	0.636255	0.408247	0.390499	0.426801	0.349678	0.331192	0.369196	0.595864	0.578029	0.614249	0.40575	0.386895	0.425524	0.349038	0.326805	0.372783	0.624474	0.599426	0.650569	0.412274	0.385485	0.440924	0.603371	0.591763	0.615206	0.367093	0.355094	0.379498	0.323943
Colorectum cancer (C18-21)
0-29	0.750508	0.617128	0.912715	0.594905	0.449555	0.787248	0.564424	0.418741	0.760793	0.893432	0.787742	1.0133	0.787315	0.651366	0.951638	0.752696	0.61045	0.928087	1.00069	1.00069	1.00069	0.901995	0.782347	1.03994	0.853286	0.713316	1.02072	0.897148	0.794587	1.01295	0.725686	0.582328	0.904336	0.642837	0.487263	0.848083	1.00062	1.00062	1.00062	0.911051	0.762376	1.08872	0.817198	0.725808	0.920095	0.684686	0.577431	0.811863	0.652279
30-39	0.850812	0.787585	0.919116	0.693541	0.613359	0.784205	0.633791	0.550447	0.729755	0.828195	0.766554	0.894793	0.664571	0.588887	0.749981	0.59118	0.512947	0.681344	0.892889	0.839133	0.950089	0.669724	0.590529	0.75954	0.596727	0.514733	0.691781	0.897759	0.844181	0.954737	0.710125	0.632038	0.797859	0.695029	0.615345	0.785031	0.958743	0.903261	1.01763	0.812029	0.707355	0.932192	0.83858	0.793756	0.885936	0.677869	0.62169	0.739124	0.610743
40-49	0.84642	0.811898	0.88241	0.681292	0.636796	0.728899	0.577307	0.530009	0.628826	0.852125	0.817576	0.888134	0.702439	0.657989	0.749892	0.637793	0.590674	0.688671	0.847611	0.812544	0.88419	0.641783	0.595482	0.691684	0.577494	0.529475	0.629867	0.874851	0.843033	0.907869	0.71116	0.667796	0.75734	0.641823	0.595135	0.692174	0.864402	0.820741	0.910385	0.694713	0.636089	0.758739	0.849216	0.824624	0.874541	0.691661	0.65987	0.724984	0.606983
50-59	0.824893	0.806514	0.843692	0.629611	0.605922	0.654226	0.539629	0.514574	0.565904	0.801759	0.782274	0.821729	0.620986	0.596819	0.646133	0.547264	0.521751	0.574024	0.817634	0.79704	0.83876	0.644618	0.618609	0.67172	0.554676	0.526953	0.583858	0.837038	0.81662	0.857966	0.665861	0.639286	0.693541	0.576876	0.547228	0.608129	0.838331	0.810988	0.866596	0.661192	0.625167	0.699292	0.813544	0.80011	0.827203	0.625373	0.608356	0.642866	0.543363
60-69	0.778241	0.763275	0.793501	0.615124	0.596779	0.634033	0.535902	0.516143	0.556418	0.79838	0.784182	0.812834	0.631126	0.613247	0.649526	0.562066	0.542655	0.582171	0.80467	0.790973	0.818604	0.653079	0.635746	0.670885	0.581502	0.562439	0.60121	0.807171	0.793396	0.821185	0.663884	0.646384	0.681857	0.579087	0.558547	0.600384	0.816986	0.798553	0.835845	0.682573	0.658719	0.707291	0.788537	0.7782	0.799011	0.6233	0.610438	0.636433	0.549271
70-79	0.739842	0.722634	0.757459	0.589171	0.567882	0.611259	0.523963	0.499955	0.549123	0.761561	0.745106	0.778379	0.620156	0.599401	0.641629	0.555661	0.532083	0.580283	0.75362	0.737159	0.770449	0.617983	0.597423	0.639249	0.566658	0.543112	0.591224	0.756544	0.740352	0.773089	0.622634	0.602233	0.643726	0.56715	0.542229	0.593216	0.753956	0.731291	0.777322	0.624753	0.595984	0.65491	0.750907	0.738967	0.763041	0.60495	0.590004	0.620275	0.540104
80<=	0.560306	0.531817	0.590322	0.473089	0.434827	0.514719	0.472382	0.393462	0.567132	0.589414	0.559907	0.620477	0.503303	0.463794	0.546176	0.479584	0.423811	0.542696	0.630832	0.60123	0.661892	0.574523	0.532426	0.619947	0.693637	0.611395	0.78694	0.63087	0.600415	0.66287	0.535299	0.488306	0.586815	0.601647	0.512983	0.705635	0.617795	0.574455	0.664405	0.519806	0.460019	0.587363	0.574163	0.553501	0.595598	0.48749	0.459649	0.517018	0.47572
Total	0.745057	0.735794	0.754437	0.591695	0.580112	0.603509	0.526113	0.509283	0.543498	0.761511	0.752494	0.770637	0.612053	0.600673	0.623649	0.550104	0.5366	0.563948	0.769404	0.760413	0.778501	0.630215	0.618721	0.641922	0.588313	0.573215	0.603808	0.775405	0.766428	0.784488	0.63637	0.624401	0.648568	0.581437	0.565085	0.598262	0.779237	0.766912	0.791761	0.643587	0.62754	0.660044	0.753311	0.746835	0.759843	0.601906	0.593763	0.610161	0.538151
Gallbladder cancer (C23-24)
0-29
30-39																			0.700934	0.478404	1.02697	0.702759	0.47965	1.02965	0.503766	0.283407	0.895463
40-49	0.645675	0.444588	0.937712	0.435437	0.246437	0.769388	0.367374	0.19044	0.708695	0.602876	0.426566	0.852061	0.305359	0.162002	0.575575	0.257334	0.125932	0.525848	0.590932	0.403208	0.866056	0.418332	0.243801	0.717804	0.423584	0.246863	0.726816	0.602497	0.426198	0.851724	0.456819	0.286892	0.727393										0.620414	0.478674	0.804125	0.358748	0.23123	0.556589	0.302457
50-59	0.325107	0.233347	0.45295	0.235172	0.15416	0.358756	0.199588	0.123435	0.322723	0.362175	0.258584	0.507265	0.197131	0.117415	0.330967	0.113285	0.055062	0.233075	0.507328	0.396754	0.648718	0.254026	0.165178	0.390666	0.176937	0.102122	0.306562	0.436638	0.331324	0.575426	0.177004	0.10477	0.29904	0.133863	0.0714889	0.250658	0.485845	0.321469	0.734271	0.139683	0.0534379	0.365119	0.341717	0.26919	0.433785	0.217883	0.156366	0.303601	0.160486
60-69	0.321546	0.243035	0.42542	0.208064	0.140945	0.307145	0.180269	0.115837	0.28054	0.375042	0.304868	0.46137	0.243734	0.181635	0.327064	0.193173	0.135401	0.275593	0.51196	0.4325	0.606019	0.278734	0.209033	0.371678	0.215528	0.150908	0.307819	0.465704	0.389383	0.556984	0.323421	0.251322	0.416204	0.223439	0.154099	0.323979	0.516738	0.395465	0.675201	0.27962	0.17644	0.443137	0.353154	0.298685	0.417558	0.228999	0.180818	0.290018	0.1876
70-79	0.326146	0.254822	0.417434	0.218679	0.154211	0.310099	0.134311	0.0811991	0.222163	0.36091	0.291663	0.446599	0.203382	0.144816	0.285633	0.184435	0.124297	0.273669	0.387462	0.311337	0.482201	0.230219	0.163302	0.324555	0.207752	0.138777	0.311009	0.409619	0.339011	0.494933	0.22346	0.163098	0.306161	0.161808	0.105352	0.248518	0.377744	0.27868	0.512024	0.21935	0.135719	0.354515	0.344665	0.293133	0.405256	0.210223	0.164542	0.268586	0.161153
80<=	0.241188	0.161877	0.359357	0.143581	0.0749025	0.27523	0.19782	0.0979185	0.399644	0.226745	0.154618	0.332518	0.138801	0.0736829	0.261469	0.096724	0.0311506	0.300333	0.281367	0.19886	0.398107	0.156184	0.0849331	0.287206	0.124847	0.0499708	0.311918	0.277996	0.189208	0.408448	0.0773752	0.0285418	0.20976	0.0596499	0.015983	0.222619	0.3245	0.199899	0.526765	0.161811	0.0618856	0.423081	0.232921	0.176298	0.30773	0.141007	0.0890066	0.223386	0.144197
Total	0.31903	0.276156	0.36856	0.210417	0.171277	0.258502	0.180952	0.141267	0.231786	0.344955	0.30441	0.390899	0.205578	0.169742	0.248979	0.163155	0.125534	0.212051	0.431375	0.386608	0.481326	0.246904	0.206624	0.295035	0.199348	0.157692	0.252007	0.415808	0.372273	0.464434	0.233261	0.19357	0.281089	0.171244	0.133333	0.219934	0.421771	0.355643	0.500196	0.226994	0.168452	0.30588	0.333023	0.30294	0.366092	0.207741	0.18052	0.239067	0.17133
Hodgkin tumor (C81)
0-29	0.977595	0.946767	1.00943	0.932693	0.881147	0.987254	0.922426	0.867159	0.981216	1.0005	1.0005	1.0005	1.00162	1.00162	1.00162	0.977212	0.942899	1.01277	0.988918	0.966635	1.01171	0.978485	0.947271	1.01073	0.979791	0.948535	1.01208	1.00051	1.00051	1.00051	1.00162	1.00162	1.00162	1.00305	1.00305	1.00305	1.0005	1.0005	1.0005	1.00168	1.00168	1.00168	0.988427	0.971913	1.00522	0.965289	0.937182	0.994239	0.948339
30-39	1.00125	1.00125	1.00125	0.986458	0.953124	1.02096	0.989702	0.956258	1.02432	1.00117	1.00117	1.00117	0.988189	0.958387	1.01892	0.975544	0.933833	1.01912	1.00113	1.00113	1.00113	0.969161	0.923552	1.01702	0.954803	0.899585	1.01341	0.961196	0.908847	1.01656	0.943761	0.88055	1.01151	0.947353	0.883902	1.01536	0.966627	0.903439	1.03423	0.969395	0.906026	1.0372	1.00121	1.00121	1.00121	0.987372	0.964922	1.01034	0.982235
40-49	0.927671	0.848261	1.01451	0.859644	0.753302	0.980998	0.870186	0.76254	0.993028	0.983136	0.943797	1.02412	0.928535	0.853298	1.01041	0.938501	0.862456	1.02125	0.962221	0.909297	1.01822	0.886959	0.800068	0.983287	0.895058	0.807373	0.992265	0.922224	0.839236	1.01342	0.848382	0.737873	0.975442	0.787664	0.635403	0.976411	0.947082	0.849375	1.05603	0.954205	0.855763	1.06397	0.958294	0.915297	1.00331	0.897787	0.832617	0.968057	0.908012
50-59	0.936616	0.855101	1.0259	0.887438	0.775512	1.01552	0.865809	0.736669	1.01759	0.869322	0.769483	0.982115	0.821116	0.702247	0.960105	0.79758	0.666845	0.953946	0.92188	0.829071	1.02508	0.887957	0.770633	1.02314	0.761756	0.61235	0.947615	0.983809	0.930141	1.04057	1.01128	0.956114	1.06963	0.890862	0.764473	1.03815							0.901174	0.834021	0.973734	0.852458	0.767826	0.946419	0.829869
60-69	0.959549	0.833761	1.10432	0.946691	0.771297	1.16197	1.01714	0.828691	1.24843	0.84183	0.694602	1.02026	0.797158	0.621614	1.02227	0.800182	0.60603	1.05653	0.807121	0.653756	0.996464	0.81348	0.641986	1.03079	0.778923	0.583671	1.03949	0.630968	0.459074	0.867224	0.582891	0.398836	0.851882	0.639712	0.437716	0.934925	0.518039	0.291456	0.920771	0.450011	0.223807	0.904842	0.887024	0.779358	1.00956	0.854769	0.720116	1.0146	0.884671
70-79	0.846158	0.683754	1.04714	0.899382	0.705099	1.1472	0.777825	0.533767	1.13348	0.730697	0.516756	1.03321	0.728669	0.482302	1.10088	0.618759	0.350387	1.09269	0.908227	0.765406	1.0777	0.918308	0.728884	1.15696	0.887601	0.648818	1.21426	0.830864	0.639011	1.08032	0.603981	0.367301	0.99317	0.565496	0.300388	1.06457							0.800929	0.662556	0.968201	0.831553	0.667026	1.03666	0.712314
80<=										0.533325	0.292638	0.971971	0.368065	0.130058	1.04163																												0.582151	0.373827	0.90657	0.581528	0.316933	1.06702	0.573899
Total	0.949827	0.920802	0.979766	0.925151	0.886463	0.965528	0.928887	0.883795	0.976281	0.933816	0.902577	0.966137	0.903188	0.8626	0.945686	0.872995	0.823341	0.925643	0.950258	0.922131	0.979243	0.925767	0.889066	0.963984	0.898259	0.851946	0.947091	0.931164	0.8966	0.967061	0.907288	0.863898	0.952856	0.892043	0.838547	0.948952	0.891558	0.834023	0.953063	0.887099	0.823691	0.955388	0.941579	0.920068	0.963592	0.913946	0.885628	0.943168	0.900426
Kidney cancer (C64-65)
0-29	0.962068	0.892216	1.03739	0.924429	0.829196	1.0306	0.886883	0.774177	1.016	0.957297	0.878919	1.04267	0.958298	0.879837	1.04376	0.959391	0.880841	1.04495	0.957029	0.878855	1.04216	0.957757	0.879523	1.04295	0.914989	0.808843	1.03506	0.917282	0.779066	1.08002	0.917887	0.779579	1.08073	0.918451	0.780059	1.0814	1.00041	1.00041	1.00041	1.0013	1.0013	1.0013	0.959767	0.906382	1.01629	0.940269	0.876006	1.00925	0.920865
30-39	0.955255	0.905884	1.00732	0.88119	0.805082	0.964493	0.853689	0.770307	0.946096	0.969571	0.927504	1.01355	0.90877	0.839355	0.983925	0.879884	0.80141	0.966043	0.921294	0.862213	0.984424	0.910795	0.847426	0.978903	0.887526	0.81683	0.964341	0.983828	0.95057	1.01825	0.916495	0.846215	0.992611	0.920704	0.850102	0.99717	1.00136	1.00136	1.00136	1.005	1.005	1.005	0.9623	0.929393	0.996372	0.894762	0.842267	0.95053	0.86662
40-49	0.869872	0.823651	0.918688	0.79403	0.737852	0.854485	0.748984	0.687895	0.815499	0.903773	0.866375	0.942785	0.853925	0.80818	0.90226	0.808937	0.757276	0.864121	0.90421	0.867105	0.942902	0.828876	0.780952	0.87974	0.788029	0.735245	0.844604	0.920247	0.885872	0.955955	0.869898	0.826384	0.915702	0.860305	0.812817	0.910568	0.850842	0.788403	0.918226	0.825066	0.757058	0.899184	0.888324	0.858743	0.918924	0.826639	0.790429	0.864508	0.781631
50-59	0.833262	0.801239	0.866565	0.774753	0.736933	0.814515	0.74283	0.701236	0.78689	0.855881	0.823882	0.889124	0.790856	0.751894	0.831838	0.746823	0.703326	0.79301	0.840496	0.806648	0.875765	0.764446	0.723467	0.807747	0.724414	0.679221	0.772615	0.846541	0.81265	0.881846	0.771252	0.729965	0.814874	0.721014	0.671683	0.773969	0.865344	0.819844	0.913371	0.791639	0.734523	0.853196	0.843931	0.821111	0.867386	0.782339	0.754975	0.810695	0.744698
60-69	0.796113	0.763827	0.829764	0.7023	0.663162	0.743748	0.657208	0.613839	0.703643	0.825374	0.795098	0.856804	0.760949	0.723749	0.800061	0.724343	0.682227	0.769058	0.820528	0.791832	0.850264	0.740625	0.705096	0.777943	0.696872	0.65668	0.739524	0.827513	0.798966	0.857079	0.756467	0.720903	0.793784	0.74019	0.697664	0.785308	0.836689	0.795302	0.88023	0.759633	0.706841	0.816367	0.810958	0.788697	0.833848	0.73207	0.70482	0.760373	0.691314
70-79	0.764448	0.723998	0.807159	0.677441	0.626925	0.732028	0.621234	0.562596	0.685984	0.724423	0.683707	0.767563	0.663793	0.614669	0.716843	0.61894	0.562384	0.681184	0.804136	0.767253	0.842793	0.755331	0.708313	0.80547	0.743308	0.686619	0.804677	0.827026	0.791056	0.864632	0.742196	0.694297	0.793398	0.666732	0.605421	0.734251	0.795627	0.742776	0.852239	0.757511	0.690058	0.831558	0.74396	0.714978	0.774116	0.670428	0.634787	0.708069	0.620028
80<=	0.562241	0.489839	0.645345	0.495921	0.398874	0.61658	0.538114	0.397588	0.72831	0.607488	0.530206	0.696034	0.533404	0.43471	0.654505	0.513585	0.385401	0.684404	0.662499	0.584718	0.750627	0.587414	0.484742	0.711832	0.597203	0.448167	0.7958	0.57873	0.502413	0.666639	0.561344	0.455691	0.691492	0.54877	0.379028	0.794529	0.602212	0.485082	0.747624	0.465408	0.32302	0.67056	0.582357	0.528279	0.64197	0.512406	0.440648	0.595851	0.527319
Total	0.787512	0.769086	0.806379	0.709522	0.686565	0.733245	0.674652	0.647453	0.702995	0.803844	0.786001	0.822091	0.74176	0.719775	0.764416	0.702679	0.676999	0.729333	0.821616	0.804639	0.838952	0.753791	0.732351	0.775859	0.723921	0.697985	0.750821	0.823801	0.806627	0.841342	0.756104	0.73405	0.77882	0.720479	0.690929	0.751293	0.824652	0.800071	0.849989	0.762421	0.730944	0.795252	0.795633	0.782758	0.808719	0.725577	0.709593	0.74192	0.68863
Larynx cancer (C32)
0-29
30-39																																											1.00151	1.00151	1.00151	1.00488	1.00488	1.00488	0.92503
40-49	0.774771	0.700825	0.856519	0.523112	0.437555	0.625398	0.46724	0.381783	0.571826	0.760182	0.674758	0.856422	0.497889	0.401826	0.616919	0.421969	0.327857	0.543097	0.611907	0.507486	0.737814	0.427972	0.325603	0.562527	0.3444	0.247804	0.478651	0.797362	0.703828	0.903326	0.516223	0.405992	0.656384	0.413504	0.299518	0.570868	0.792659	0.632687	0.993079	0.373521	0.21309	0.654737	0.768445	0.711489	0.82996	0.512158	0.446235	0.587819	0.447619
50-59	0.75712	0.719324	0.796901	0.557461	0.5133	0.60542	0.501617	0.455992	0.551808	0.725866	0.684544	0.769682	0.496524	0.450163	0.54766	0.436016	0.389024	0.488683	0.739805	0.69502	0.787476	0.544152	0.493037	0.600566	0.453994	0.402026	0.51268	0.73382	0.683965	0.78731	0.560959	0.504464	0.623782	0.481327	0.420615	0.550803	0.588209	0.505283	0.684746	0.459682	0.375416	0.562863	0.742404	0.714244	0.771674	0.528763	0.496291	0.563359	0.470705
60-69	0.743452	0.703823	0.785311	0.544843	0.498505	0.595488	0.4808	0.432223	0.534835	0.709437	0.671033	0.750039	0.523986	0.480467	0.571446	0.444695	0.399674	0.494786	0.724777	0.686827	0.764823	0.520854	0.477266	0.568423	0.447874	0.402625	0.498208	0.737078	0.699207	0.777	0.518178	0.474098	0.566356	0.482029	0.432829	0.536821	0.704141	0.649387	0.763512	0.502147	0.440072	0.572978	0.725371	0.697526	0.754329	0.533723	0.501571	0.567935	0.461569
70-79	0.703575	0.642491	0.770466	0.570773	0.499091	0.652751	0.510263	0.430747	0.604457	0.67797	0.611958	0.751102	0.560844	0.484303	0.649483	0.542388	0.456191	0.644872	0.726108	0.665985	0.79166	0.543625	0.472504	0.625452	0.492852	0.414347	0.586231	0.709797	0.645531	0.78046	0.534409	0.459163	0.621987	0.483792	0.395856	0.591262	0.679674	0.591147	0.781458	0.477042	0.378065	0.60193	0.69156	0.646032	0.740296	0.566046	0.512597	0.625069	0.52507
80<=	0.653922	0.529035	0.80829	0.474342	0.327426	0.68718	0.365076	0.198508	0.671409	0.661132	0.540611	0.808521	0.487212	0.280912	0.84502	0.412696	0.213216	0.798805	0.683598	0.543444	0.859896	0.483687	0.305339	0.766209	0.488325	0.270898	0.880263	0.647814	0.500289	0.838843	0.471719	0.29453	0.755506	0.449875	0.242043	0.836162	0.829127	0.627388	1.09574	1.10485	0.685962	1.77953	0.657235	0.56747	0.761199	0.478959	0.33391	0.687017	0.384967
Total	0.740255	0.716264	0.76505	0.549197	0.520831	0.579109	0.486913	0.456131	0.519772	0.712701	0.68786	0.73844	0.520083	0.48829	0.553946	0.456126	0.423388	0.491396	0.722276	0.696811	0.748672	0.526884	0.497034	0.558528	0.456483	0.424763	0.490573	0.732097	0.705558	0.759634	0.531772	0.500431	0.565076	0.479274	0.443826	0.517554	0.681902	0.641582	0.724756	0.513222	0.465089	0.566337	0.726656	0.709299	0.744438	0.534826	0.51333	0.557223	0.471713
Leukemia (C91-95)
0-29	0.861256	0.807973	0.918052	0.749069	0.683126	0.821378	0.689895	0.620005	0.767663	0.848739	0.795907	0.905078	0.733987	0.669677	0.804473	0.704088	0.637832	0.777226	0.82045	0.759235	0.886601	0.712909	0.641706	0.792013	0.67014	0.5965	0.752871	0.857387	0.800166	0.9187	0.79767	0.732384	0.868776	0.760984	0.690363	0.838828	0.781468	0.687348	0.888477	0.718997	0.617636	0.836994	0.854719	0.816768	0.894433	0.741192	0.694445	0.791085	0.697303
30-39	0.815423	0.729763	0.911138	0.70314	0.603963	0.818604	0.69127	0.590705	0.808955	0.88273	0.813374	0.958	0.805986	0.721541	0.900314	0.782149	0.693855	0.88168	0.804252	0.711133	0.909564	0.740618	0.638602	0.85893	0.726484	0.622506	0.84783	0.824631	0.73938	0.919712	0.708982	0.608963	0.825428	0.677172	0.57295	0.800354	0.940679	0.863757	1.02445	0.761518	0.629978	0.920524	0.850454	0.794504	0.910345	0.756679	0.68988	0.829946	0.738583
40-49	0.828719	0.766038	0.896528	0.729343	0.655371	0.811663	0.691859	0.614138	0.779414	0.888604	0.835315	0.945292	0.788572	0.719432	0.864356	0.774758	0.702556	0.854379	0.794723	0.734716	0.859631	0.746466	0.681171	0.81802	0.730596	0.66284	0.805279	0.858479	0.803064	0.917718	0.761671	0.693886	0.836077	0.720272	0.643329	0.806416	0.910811	0.83712	0.990988	0.806096	0.704575	0.922244	0.858536	0.816689	0.902526	0.758816	0.707202	0.814197	0.733131
50-59	0.765014	0.717565	0.815602	0.720133	0.667499	0.776917	0.685338	0.628592	0.747207	0.789706	0.742802	0.839571	0.691593	0.636757	0.751152	0.674841	0.616522	0.738677	0.848993	0.802671	0.897987	0.777127	0.720798	0.837857	0.722227	0.659244	0.791227	0.874889	0.834227	0.917534	0.803386	0.752099	0.858172	0.769734	0.708392	0.836389	0.859334	0.805539	0.916721	0.80452	0.73896	0.875895	0.777033	0.743309	0.812288	0.706197	0.667733	0.746877	0.68021
60-69	0.748537	0.70893	0.790358	0.657164	0.611082	0.706721	0.61066	0.560343	0.665496	0.766954	0.728745	0.807166	0.693692	0.648761	0.741735	0.638394	0.588592	0.692409	0.758563	0.721108	0.797963	0.645284	0.600914	0.692929	0.607714	0.559189	0.660449	0.796067	0.762307	0.831322	0.694184	0.652739	0.738262	0.627078	0.578564	0.67966	0.761247	0.706246	0.82053	0.624444	0.558162	0.698597	0.757864	0.730125	0.786656	0.675667	0.643128	0.709853	0.624682
70-79	0.648006	0.603657	0.695614	0.56107	0.509749	0.617558	0.52083	0.46334	0.585453	0.670617	0.628425	0.715642	0.575316	0.526101	0.629135	0.523801	0.46885	0.585194	0.69826	0.656585	0.742581	0.564986	0.515819	0.61884	0.532047	0.476781	0.593719	0.717194	0.676128	0.760754	0.617137	0.567515	0.671098	0.535494	0.475459	0.603109	0.733056	0.678006	0.792575	0.585884	0.518	0.662663	0.65969	0.62879	0.692107	0.568379	0.532355	0.60684	0.522376
80<=	0.490746	0.427205	0.563739	0.486382	0.400491	0.590695	0.7287	0.56758	0.935556	0.53279	0.467172	0.607626	0.425113	0.343455	0.526185	0.432923	0.330066	0.567832	0.5748	0.510895	0.646699	0.429857	0.349586	0.52856	0.444569	0.333406	0.592794	0.577249	0.506972	0.657268	0.509148	0.411104	0.630576	0.565217	0.419186	0.762121	0.60804	0.508447	0.72714	0.472712	0.345505	0.646754	0.511317	0.464685	0.562628	0.455912	0.39466	0.526671	0.581731
Total	0.704376	0.682678	0.726764	0.631033	0.605469	0.657676	0.629165	0.598121	0.66182	0.731371	0.710465	0.752893	0.638456	0.61324	0.664709	0.604675	0.576263	0.634487	0.735167	0.714216	0.756733	0.624258	0.598581	0.651036	0.595857	0.565945	0.62735	0.769057	0.749032	0.789617	0.678672	0.653374	0.704949	0.630303	0.599437	0.662758	0.767907	0.739038	0.797905	0.647585	0.611018	0.68634	0.718034	0.702899	0.733494	0.634785	0.616721	0.653379	0.616825
Liver cancer (C22)
0-29																																											0.8468	0.678032	1.05757	0.847548	0.678631	1.05851	0.848352
30-39																																											0.584254	0.371805	0.918095	0.418827	0.224417	0.781652	0.336585
40-49	0.329904	0.231693	0.469745	0.150591	0.0839707	0.270067	0.152884	0.085249	0.274178	0.335097	0.213889	0.524992	0.169252	0.0843578	0.33958	0.142809	0.0660929	0.308574	0.480504	0.357168	0.64643	0.419181	0.298933	0.587799	0.357619	0.242716	0.526918	0.475232	0.342297	0.659795	0.372318	0.248016	0.558918	0.376216	0.250613	0.56477	0.376642	0.229083	0.619249	0.338432	0.196599	0.582585	0.331801	0.250643	0.439237	0.157501	0.0997884	0.248591	0.149158
50-59	0.274192	0.226538	0.33187	0.153697	0.116099	0.203471	0.113734	0.0808862	0.159922	0.30007	0.247457	0.363869	0.190224	0.145851	0.248095	0.117215	0.0817854	0.167994	0.371954	0.312026	0.443391	0.183124	0.13702	0.244741	0.134284	0.0940361	0.191758	0.321138	0.258542	0.398888	0.236223	0.179622	0.310659	0.154391	0.104109	0.228959	0.323541	0.230451	0.454234	0.214232	0.135656	0.338321	0.286176	0.249781	0.327875	0.170587	0.140541	0.207056	0.115257
60-69	0.331222	0.287972	0.380967	0.144915	0.113195	0.185523	0.0782781	0.0545771	0.112272	0.315376	0.274771	0.361981	0.162385	0.13032	0.20234	0.110292	0.0829208	0.146698	0.374559	0.333263	0.420973	0.196028	0.16215	0.236985	0.131887	0.102679	0.169404	0.367417	0.327222	0.412549	0.187997	0.155379	0.227462	0.10373	0.0768982	0.139923	0.377982	0.32315	0.442118	0.21277	0.166312	0.272205	0.322881	0.29264	0.356247	0.154022	0.130629	0.181605	0.0949869
70-79	0.286703	0.240032	0.342449	0.153002	0.115201	0.203207	0.0914256	0.0606093	0.13791	0.287908	0.241619	0.343066	0.113436	0.0813509	0.158175	0.0731844	0.0464175	0.115387	0.373335	0.326085	0.427432	0.168923	0.131959	0.216243	0.115725	0.0829397	0.161469	0.367095	0.319984	0.421143	0.205654	0.164911	0.256464	0.124625	0.0869314	0.178663	0.345651	0.285909	0.417877	0.155089	0.109775	0.219107	0.287257	0.253502	0.325506	0.132892	0.106961	0.165109	0.0820286
80<=	0.233003	0.165325	0.328387	0.096911	0.0477855	0.196539	0.0523698	0.0173095	0.158445	0.229832	0.161772	0.326526	0.0539065	0.0197797	0.146914	0.0369499	0.0096779	0.141074	0.230956	0.163753	0.325738	0.0863636	0.0413025	0.180587	0.0231635	0.00513889	0.104409	0.196094	0.134554	0.285778	0.0649383	0.0292468	0.144186				0.225019	0.139405	0.363213	0.139505	0.0660692	0.294564	0.231153	0.180599	0.295857	0.0748082	0.0406714	0.137597	0.0439384
Total	0.299201	0.273898	0.326842	0.148047	0.127757	0.171558	0.0951929	0.0778502	0.116399	0.300826	0.275342	0.328669	0.149046	0.128276	0.173178	0.100122	0.0824717	0.121549	0.368816	0.342435	0.397229	0.188561	0.166527	0.21351	0.131126	0.111336	0.154434	0.349775	0.323482	0.378205	0.196926	0.174315	0.222469	0.121398	0.0997328	0.147769	0.348174	0.312273	0.388203	0.195578	0.164668	0.23229	0.299997	0.281802	0.319367	0.148514	0.13368	0.164995	0.0975939
Lung cancer (C33-34)
0-29	0.842684	0.697433	1.01819	0.632954	0.454157	0.882142	0.581239	0.401508	0.841424	0.800484	0.597177	1.07301	0.801464	0.597907	1.07432	0.802581	0.598741	1.07582	1.00063	1.00063	1.00063	0.925094	0.795676	1.07556	0.926523	0.796905	1.07722	0.687951	0.500594	0.94543	0.688829	0.501233	0.946637	0.591321	0.387093	0.9033							0.828126	0.703572	0.974729	0.691069	0.544128	0.877691	0.657576
30-39	0.677924	0.574024	0.800632	0.541013	0.433035	0.675917	0.527578	0.419364	0.663716	0.713513	0.621575	0.81905	0.577629	0.479282	0.696156	0.554507	0.455648	0.674815	0.758185	0.664712	0.864801	0.631363	0.528184	0.754697	0.63364	0.53009	0.757419	0.820781	0.730579	0.922121	0.65864	0.550239	0.788396	0.661453	0.552589	0.791763	0.858285	0.723994	1.01749	0.765593	0.6067	0.966099	0.697552	0.62682	0.776265	0.561203	0.485964	0.64809	0.542427
40-49	0.479206	0.437463	0.524932	0.26782	0.231543	0.30978	0.224859	0.190676	0.265171	0.484594	0.441664	0.531697	0.311013	0.271789	0.355899	0.278429	0.240342	0.322551	0.548779	0.500792	0.601365	0.377737	0.331539	0.430372	0.328303	0.283502	0.380184	0.534689	0.485171	0.589261	0.377322	0.329738	0.431773	0.337539	0.289359	0.393742	0.481157	0.406289	0.569821	0.380428	0.308526	0.469088	0.481817	0.451466	0.514207	0.288769	0.261503	0.318878	0.25084
50-59	0.438535	0.421443	0.456321	0.241997	0.22712	0.257848	0.19726	0.183182	0.21242	0.428711	0.409835	0.448456	0.223489	0.207511	0.240697	0.182864	0.167763	0.199324	0.455377	0.434442	0.477321	0.253557	0.235163	0.273389	0.205134	0.187747	0.224131	0.461962	0.439967	0.485055	0.262949	0.243412	0.284054	0.215796	0.196574	0.236896	0.477166	0.442764	0.514239	0.269642	0.238976	0.304242	0.434141	0.421391	0.447276	0.233714	0.222708	0.245265	0.190814
60-69	0.432488	0.418043	0.447432	0.224844	0.212385	0.238033	0.175325	0.163578	0.187915	0.410804	0.396399	0.425733	0.205458	0.193361	0.218313	0.159752	0.148396	0.171977	0.43938	0.425206	0.454026	0.230833	0.218499	0.243864	0.175814	0.164257	0.188184	0.442615	0.428275	0.457436	0.245315	0.232528	0.258805	0.1911	0.178185	0.204951	0.444342	0.422462	0.467355	0.254543	0.234736	0.27602	0.421718	0.411462	0.432229	0.215211	0.206449	0.224345	0.167582
70-79	0.353844	0.33591	0.372736	0.173985	0.159054	0.190318	0.133174	0.118852	0.149221	0.383106	0.36474	0.402397	0.187267	0.171805	0.204121	0.133319	0.118971	0.149398	0.364332	0.346188	0.383426	0.184393	0.169044	0.201135	0.143767	0.12885	0.160411	0.389617	0.371509	0.408608	0.214374	0.198261	0.231796	0.157062	0.140668	0.175368	0.383029	0.357465	0.410422	0.216258	0.193304	0.241938	0.368382	0.355446	0.381789	0.180571	0.169684	0.192156	0.133218
80<=	0.2355	0.207586	0.267168	0.0921052	0.0710943	0.119326	0.0759193	0.0525519	0.109677	0.20325	0.176439	0.234135	0.101593	0.0769586	0.134114	0.0891619	0.0620544	0.128111	0.226362	0.197636	0.259264	0.103758	0.0739744	0.145534	0.0833032	0.0466193	0.148853	0.239254	0.209442	0.27331	0.129028	0.101433	0.164132	0.126041	0.0908385	0.174887	0.266271	0.224544	0.315751	0.120638	0.0865904	0.168073	0.219654	0.199879	0.241385	0.0966164	0.0798339	0.116927	0.0825323
Total	0.404426	0.39553	0.413522	0.211349	0.203674	0.219314	0.168151	0.160745	0.175898	0.397166	0.388012	0.406535	0.204383	0.196493	0.21259	0.161237	0.153672	0.169175	0.41331	0.403935	0.422903	0.221939	0.213494	0.230718	0.175156	0.166675	0.18407	0.421923	0.412403	0.431664	0.238647	0.230033	0.247584	0.189942	0.181063	0.199256	0.418627	0.404396	0.433359	0.240221	0.22726	0.25392	0.400914	0.394512	0.407419	0.207978	0.202445	0.213663	0.164805
Melanoma of the skin (C43)
0-29	0.986761	0.960262	1.01399	0.974145	0.937096	1.01266	0.97558	0.938476	1.01415	1.00061	1.00061	1.00061	1.00196	1.00196	1.00196	0.941819	0.885417	1.00181	1.00075	1.00075	1.00075	0.966436	0.919343	1.01594	0.95002	0.893139	1.01052	0.986164	0.958544	1.01458	0.958468	0.911782	1.00755	0.960141	0.913372	1.0093	1.0006	1.0006	1.0006	1.00199	1.00199	1.00199	0.993333	0.979223	1.00765	0.987354	0.967504	1.00761	0.959593
30-39	0.97929	0.954969	1.00423	0.908533	0.860423	0.959333	0.897051	0.845711	0.951507	0.986751	0.970545	1.00323	0.931221	0.896341	0.967458	0.905148	0.864537	0.947666	0.984969	0.966864	1.00341	0.949699	0.917458	0.983072	0.909452	0.86731	0.953642	0.988555	0.971204	1.00622	0.985124	0.963914	1.0068	0.981367	0.955467	1.00797	0.970515	0.929698	1.01312	0.958478	0.908949	1.0107	0.983787	0.969973	0.997798	0.922205	0.893522	0.951808	0.90194
40-49	0.968907	0.944622	0.993816	0.906329	0.865824	0.948728	0.86238	0.813891	0.913757	0.963206	0.938688	0.988365	0.906358	0.868141	0.946257	0.891916	0.849744	0.93618	0.979693	0.962032	0.997678	0.946667	0.918061	0.976164	0.929611	0.895723	0.964781	0.972305	0.953387	0.991598	0.930464	0.900677	0.961236	0.91477	0.879215	0.951762	0.961534	0.929207	0.994985	0.913577	0.865292	0.964556	0.965918	0.948549	0.983604	0.90634	0.878331	0.935242	0.877939
50-59	0.905891	0.873235	0.939767	0.844892	0.801922	0.890164	0.816829	0.768012	0.868749	0.948955	0.922099	0.976592	0.857697	0.814708	0.902954	0.841315	0.79292	0.892663	0.955091	0.929986	0.980874	0.906848	0.869376	0.945934	0.873653	0.82829	0.9215	0.963049	0.938433	0.98831	0.925113	0.887985	0.963793	0.896708	0.847813	0.948424	0.985202	0.961753	1.00922	0.927257	0.88046	0.976541	0.926614	0.905117	0.948622	0.851039	0.820371	0.882853	0.828632
60-69	0.945227	0.919669	0.971494	0.87514	0.835637	0.91651	0.862984	0.81618	0.912471	0.959873	0.937248	0.983043	0.883721	0.845936	0.923193	0.883839	0.839294	0.930748	0.962524	0.941512	0.984005	0.920708	0.887369	0.9553	0.889471	0.847261	0.933784	0.983189	0.965173	1.00154	0.940405	0.90788	0.974096	0.938032	0.8937	0.984563	0.964106	0.934596	0.994547	0.890289	0.839217	0.944468	0.952768	0.935678	0.97017	0.87955	0.852047	0.90794	0.873851
70-79	0.91364	0.878455	0.950234	0.837391	0.784321	0.894052	0.814572	0.748655	0.886293	0.953276	0.924708	0.982727	0.902946	0.856363	0.952063	0.902483	0.842855	0.966329	0.965235	0.940427	0.990697	0.935242	0.894268	0.978094	0.930143	0.875977	0.987658	0.945307	0.917312	0.974156	0.92178	0.877878	0.967879	0.926598	0.865632	0.991858	0.98319	0.951173	1.01628	0.962781	0.904456	1.02487	0.934701	0.912118	0.957843	0.872279	0.836791	0.909271	0.861416
80<=	0.86599	0.794382	0.944052	0.906187	0.773124	1.06215	0.89936	0.701585	1.15289	0.913564	0.8512	0.980497	0.897558	0.781486	1.03087	1.25634	1.01766	1.55099	0.978211	0.924658	1.03487	0.864151	0.746611	1.0002	1.00114	0.815514	1.22903	0.973685	0.921069	1.02931	0.913984	0.806887	1.0353	0.921256	0.634424	1.33777	0.930224	0.851629	1.01607	0.890615	0.74178	1.06931	0.891349	0.843517	0.941893	0.903628	0.813974	1.00316	1.10547
Total	0.929244	0.914252	0.944483	0.875013	0.851147	0.899548	0.85475	0.823225	0.887482	0.955828	0.943214	0.96861	0.896934	0.875092	0.919322	0.929355	0.896996	0.962881	0.968928	0.957595	0.980395	0.922697	0.901449	0.944446	0.918621	0.889503	0.948692	0.969175	0.95779	0.980695	0.933302	0.913045	0.954007	0.92868	0.883325	0.976364	0.969304	0.95305	0.985835	0.924466	0.894806	0.955108	0.943141	0.933378	0.953007	0.88651	0.870314	0.903006	0.894057
Multiple myeloma (C88+C90)
0-29
30-39																			1.00133	1.00133	1.00133	0.860799	0.700701	1.05748	0.792139	0.609191	1.03003																0.813874	0.648385	1.0216	0.691373	0.503096	0.950109	0.631577
40-49	0.879411	0.773123	1.00031	0.794184	0.663336	0.950844	0.708244	0.563152	0.890718	0.893078	0.784883	1.01619	0.752689	0.60573	0.935302	0.64901	0.489915	0.859769	0.920929	0.835764	1.01477	0.845705	0.732363	0.976588	0.771809	0.641316	0.928855	0.958255	0.899021	1.02139	0.898059	0.808756	0.997224	0.82216	0.692345	0.976317	0.717366	0.526558	0.977317	0.580356	0.379047	0.888579	0.885652	0.807376	0.971516	0.775122	0.673402	0.892208	0.681014
50-59	0.850142	0.768482	0.940478	0.708392	0.604145	0.830626	0.513737	0.403136	0.65468	0.915346	0.855482	0.979399	0.821111	0.73698	0.914846	0.697776	0.598067	0.814108	0.900463	0.833289	0.973052	0.773395	0.679341	0.880472	0.588024	0.480929	0.718967	0.871218	0.802317	0.946037	0.76436	0.675275	0.865196	0.616879	0.508783	0.747941	0.901521	0.814074	0.998362	0.703462	0.573995	0.86213	0.886284	0.835976	0.939619	0.770826	0.702895	0.845321	0.615678
60-69	0.806423	0.742562	0.875775	0.634515	0.554966	0.725466	0.531446	0.446927	0.631948	0.796557	0.737432	0.860421	0.618952	0.545757	0.701963	0.554738	0.476294	0.646101	0.763463	0.70125	0.831196	0.619245	0.54545	0.703025	0.501332	0.423522	0.593437	0.777156	0.717703	0.841535	0.680257	0.609029	0.759814	0.597423	0.512788	0.696028	0.789293	0.703865	0.885088	0.60948	0.503627	0.73758	0.800965	0.757002	0.84748	0.625824	0.570853	0.68609	0.543911
70-79	0.642191	0.565658	0.729078	0.534819	0.447739	0.638836	0.480615	0.384931	0.600085	0.680205	0.608904	0.759855	0.563351	0.480608	0.660339	0.447968	0.360649	0.556428	0.82144	0.75281	0.896328	0.596496	0.506443	0.702562	0.454115	0.358615	0.575047	0.74675	0.682892	0.816581	0.616241	0.537882	0.706014	0.530045	0.430551	0.652529	0.769274	0.676283	0.875052	0.661509	0.543511	0.805124	0.662079	0.608844	0.719968	0.549565	0.487989	0.618911	0.46299
80<=	0.516116	0.382718	0.69601	0.397743	0.250049	0.632675	0.334404	0.161053	0.694342	0.659502	0.540633	0.804506	0.579574	0.416828	0.805861	0.446667	0.263057	0.758435	0.591247	0.466979	0.748585	0.456812	0.310635	0.671777	0.342123	0.196175	0.596654	0.650534	0.532566	0.794632	0.517547	0.360555	0.742898	0.430348	0.258138	0.717443	0.579316	0.405025	0.828609	0.569899	0.343668	0.945054	0.597687	0.504595	0.707954	0.500934	0.38098	0.658657	0.395284
Total	0.731751	0.689974	0.776057	0.598291	0.548564	0.652527	0.501836	0.446182	0.564433	0.768744	0.731399	0.807996	0.639074	0.591911	0.689994	0.539896	0.485084	0.6009	0.796784	0.759499	0.8359	0.638586	0.590924	0.690092	0.508334	0.456619	0.565907	0.781283	0.746011	0.818222	0.670995	0.625442	0.719866	0.579248	0.523462	0.64098	0.772394	0.719289	0.829419	0.637272	0.569337	0.713313	0.751666	0.723547	0.780878	0.620219	0.585535	0.656959	0.522313
Non-Hodgkin lymphoma (C82-86, C96)
0-29	0.925194	0.873357	0.980108	0.915264	0.86024	0.973807	0.916229	0.861147	0.974835	0.900408	0.837387	0.968172	0.876287	0.807081	0.951427	0.877274	0.80799	0.952499	0.912873	0.853357	0.976539	0.913643	0.854077	0.977363	0.902033	0.838902	0.969914	0.961407	0.919402	1.00533	0.923177	0.865501	0.984697	0.924037	0.866307	0.985615	0.941572	0.866786	1.02281	0.91297	0.823625	1.01201	0.91373	0.872848	0.956527	0.897245	0.852952	0.943837	0.89822
30-39	0.859578	0.797851	0.926082	0.826575	0.759144	0.899995	0.802755	0.731645	0.880778	0.888646	0.822371	0.960262	0.828493	0.749482	0.915834	0.818712	0.737453	0.908926	0.947452	0.902886	0.994217	0.917815	0.862644	0.976514	0.877797	0.812096	0.948813	0.85056	0.781201	0.926078	0.809855	0.733535	0.894116	0.813148	0.736517	0.897752	0.815978	0.719486	0.925411	0.781905	0.679032	0.900363	0.871626	0.825582	0.920237	0.827381	0.775267	0.882998	0.809389
40-49	0.904744	0.856323	0.955904	0.842347	0.781432	0.90801	0.831875	0.767478	0.901674	0.888232	0.84053	0.93864	0.860657	0.806782	0.91813	0.840353	0.781826	0.903262	0.895397	0.849346	0.943945	0.8738	0.82232	0.928503	0.848018	0.790964	0.909187	0.885894	0.839974	0.934326	0.81467	0.758116	0.875442	0.808896	0.748963	0.873625	0.956323	0.912452	1.0023	0.894065	0.827701	0.965751	0.895824	0.861432	0.931589	0.852249	0.811353	0.895207	0.836485
50-59	0.85997	0.818985	0.903005	0.79008	0.73966	0.843936	0.7586	0.702855	0.818766	0.866366	0.826252	0.908428	0.777908	0.727032	0.832345	0.726773	0.670117	0.788219	0.85485	0.808287	0.904097	0.773844	0.716279	0.836034	0.752941	0.690097	0.821508	0.858877	0.816491	0.903464	0.800353	0.749215	0.854981	0.751573	0.688378	0.820569	0.857617	0.801346	0.91784	0.836643	0.772351	0.906286	0.863155	0.834251	0.893061	0.783971	0.747767	0.821927	0.742726
60-69	0.826599	0.785143	0.870243	0.737477	0.685855	0.792983	0.699285	0.641563	0.7622	0.833017	0.794686	0.873196	0.762931	0.715343	0.813685	0.720109	0.666038	0.77857	0.790019	0.751514	0.830497	0.714742	0.668663	0.763998	0.660948	0.609406	0.716849	0.828085	0.790907	0.86701	0.713057	0.665509	0.764001	0.647598	0.591037	0.709573	0.888888	0.845971	0.933983	0.817382	0.758493	0.880843	0.829991	0.801624	0.859361	0.751007	0.715628	0.788136	0.710332
70-79	0.737488	0.684109	0.795032	0.603627	0.538733	0.676338	0.552257	0.479517	0.636032	0.798936	0.753429	0.847192	0.698657	0.639949	0.76275	0.70832	0.639607	0.784414	0.781758	0.734886	0.831619	0.678437	0.618987	0.743598	0.624724	0.555451	0.702636	0.730381	0.68095	0.7834	0.655011	0.594683	0.721459	0.568196	0.494498	0.652879	0.799696	0.738036	0.866508	0.643351	0.562399	0.735956	0.771281	0.736144	0.808095	0.65585	0.611499	0.703417	0.638168
80<=	0.709281	0.619134	0.812552	0.64096	0.516797	0.794955	0.684213	0.515022	0.908986	0.678266	0.597638	0.769771	0.548529	0.438517	0.686141	0.391172	0.250261	0.611426	0.73056	0.643194	0.829792	0.699043	0.565779	0.863696	0.815853	0.615311	1.08175	0.708736	0.625482	0.803072	0.584614	0.470151	0.726943	0.788453	0.580988	1.07	0.719829	0.60848	0.851555	0.684379	0.519337	0.901871	0.692139	0.63071	0.759552	0.59009	0.504763	0.68984	0.52438
Total	0.819949	0.798195	0.842297	0.73966	0.712017	0.768376	0.714718	0.682582	0.748368	0.826512	0.805938	0.84761	0.746697	0.719705	0.774701	0.708261	0.673733	0.74456	0.819131	0.798001	0.840821	0.753398	0.72607	0.781755	0.72776	0.694952	0.762117	0.813784	0.792866	0.835255	0.729436	0.702521	0.757383	0.70478	0.669527	0.741889	0.850366	0.823784	0.877805	0.777226	0.741051	0.815168	0.823366	0.808357	0.838654	0.743334	0.723908	0.763282	0.711421
Oesophagus cancer (C15)
0-29
30-39
40-49	0.197606	0.115238	0.338849	0.0602106	0.0219793	0.164943	0.0413301	0.0124772	0.136904	0.230505	0.13921	0.381672	0.127209	0.062231	0.260033	0.128931	0.0630734	0.263553	0.363754	0.251171	0.526802	0.195025	0.110608	0.34387	0.154194	0.0800854	0.29688	0.401748	0.270587	0.596486	0.261347	0.151827	0.449869	0.235435	0.131085	0.422854	0.313647	0.158676	0.61997	0.316227	0.159981	0.625069	0.213524	0.146941	0.310278	0.0926533	0.0506117	0.169618	0.0837683
50-59	0.230775	0.187516	0.284013	0.0598628	0.0380303	0.094229	0.0551531	0.0340026	0.0894596	0.279085	0.232085	0.335603	0.110825	0.0797241	0.154059	0.0748697	0.0493818	0.113513	0.271119	0.216579	0.339394	0.0866764	0.0553478	0.135738	0.0695635	0.0416322	0.116234	0.301869	0.243678	0.373957	0.118836	0.0806237	0.175158	0.0661511	0.0361603	0.121016	0.219522	0.15122	0.318674	0.0864779	0.045505	0.164343	0.254713	0.221783	0.292533	0.0850862	0.0649914	0.111394	0.0648624
60-69	0.323906	0.276466	0.379487	0.0965834	0.0684744	0.136231	0.0649165	0.0417323	0.100981	0.274418	0.232403	0.324028	0.0927072	0.0667485	0.128761	0.0654335	0.0433964	0.0986614	0.298457	0.257158	0.346389	0.133218	0.103174	0.172012	0.0818921	0.0578052	0.116016	0.311948	0.267061	0.36438	0.0977966	0.0704988	0.135665	0.0733193	0.0484551	0.110942	0.297	0.235539	0.374498	0.0773848	0.0454519	0.131753	0.297466	0.265136	0.333737	0.0944571	0.0743978	0.119925	0.065113
70-79	0.249119	0.193385	0.320915	0.0636906	0.0354063	0.11457	0.0423045	0.0192059	0.0931835	0.290327	0.226816	0.371621	0.139594	0.0920923	0.211597	0.11012	0.0657735	0.184368	0.244371	0.190114	0.314113	0.108704	0.0704637	0.167699	0.0987601	0.0602108	0.16199	0.310524	0.249958	0.385766	0.131711	0.0885665	0.195874	0.0883231	0.0512401	0.152243	0.276947	0.203308	0.377258	0.0653397	0.030984	0.13779	0.268027	0.224411	0.32012	0.0984197	0.0696964	0.138981	0.0730981
80<=	0.355348	0.250192	0.504702	0.149054	0.0743231	0.298924	0.114679	0.0454267	0.289504	0.139598	0.0675613	0.288442	0.0990741	0.0368063	0.266685				0.141156	0.0688763	0.289286							0.220932	0.131149	0.372178	0.0545047	0.0161348	0.184122				0.283606	0.159213	0.505187	0.193207	0.0808956	0.461445	0.264414	0.19009	0.367799	0.127131	0.0707092	0.228575	0.0669527
Total	0.274981	0.247379	0.305662	0.0804198	0.0639048	0.101203	0.0598347	0.0448648	0.0797995	0.268391	0.240966	0.298937	0.108216	0.0890957	0.131438	0.0756625	0.0586466	0.0976154	0.276961	0.249007	0.308052	0.115269	0.0954278	0.139236	0.0839313	0.0663785	0.106126	0.307551	0.277279	0.341127	0.115114	0.0943534	0.140442	0.0798579	0.0610962	0.104381	0.273765	0.233905	0.320417	0.0933954	0.0681127	0.128063	0.271694	0.251924	0.293015	0.0942208	0.0811726	0.109366	0.0676611
Pancreas cancer (C25)
0-29
30-39	0.458982	0.301337	0.699099	0.209325	0.10041	0.43638	0.168199	0.0731627	0.386683	0.657164	0.513915	0.840342	0.43952	0.299685	0.644602	0.409573	0.272425	0.615765	0.500735	0.313703	0.799276	0.313996	0.158909	0.620439	0.25241	0.115072	0.55366	0.479017	0.317022	0.723792	0.393381	0.240861	0.64248	0.395348	0.242066	0.645692							0.572213	0.457351	0.715922	0.340823	0.238104	0.487855	0.306075
40-49	0.41613	0.335788	0.515696	0.26336	0.194223	0.357109	0.249448	0.18137	0.343081	0.466611	0.383036	0.568421	0.281363	0.209281	0.378272	0.239357	0.171671	0.33373	0.444198	0.36882	0.534981	0.316689	0.247678	0.404928	0.276434	0.210377	0.363233	0.522511	0.441429	0.618487	0.371007	0.294534	0.467336	0.294511	0.222326	0.390132	0.46076	0.352109	0.602936	0.229845	0.145581	0.362883	0.440911	0.380954	0.510305	0.272163	0.219846	0.33693	0.244446
50-59	0.324378	0.283231	0.371503	0.171857	0.139289	0.212039	0.146421	0.115564	0.185516	0.330418	0.2856	0.38227	0.158497	0.124688	0.201475	0.138744	0.106409	0.180904	0.370328	0.321854	0.426102	0.211349	0.171067	0.261115	0.170627	0.133332	0.218354	0.398946	0.348962	0.45609	0.20409	0.16396	0.254042	0.155538	0.117128	0.206543	0.434402	0.363373	0.519314	0.224804	0.167007	0.302605	0.327126	0.296163	0.361326	0.165716	0.141432	0.19417	0.14286
60-69	0.305488	0.270906	0.344485	0.124744	0.100329	0.155102	0.100659	0.0779337	0.130011	0.302326	0.26895	0.339844	0.13097	0.106707	0.160751	0.100565	0.0785424	0.128762	0.296824	0.265116	0.332325	0.136934	0.113146	0.165723	0.115846	0.0930744	0.144188	0.323278	0.290933	0.359219	0.14531	0.120979	0.174534	0.115221	0.0922395	0.143927	0.312954	0.267563	0.366045	0.140542	0.107062	0.184492	0.303843	0.279398	0.330426	0.127922	0.110158	0.148552	0.100542
70-79	0.231272	0.195107	0.274141	0.105167	0.0785809	0.140748	0.0842553	0.0589897	0.120342	0.286936	0.249255	0.330314	0.108826	0.0829302	0.142809	0.08046	0.0570318	0.113512	0.260327	0.224948	0.30127	0.119115	0.0927851	0.152918	0.104579	0.0781988	0.139859	0.256622	0.222613	0.295826	0.114794	0.0895722	0.147119	0.105699	0.0792233	0.141023	0.24965	0.204275	0.305102	0.120619	0.086061	0.169055	0.26028	0.233424	0.290226	0.106978	0.0876418	0.13058	0.0821479
80<=	0.135925	0.0967293	0.191003	0.116181	0.0716624	0.188354	0.114533	0.0522531	0.251045	0.152625	0.111412	0.209085	0.0671806	0.0377718	0.119487	0.044379	0.0192697	0.102207	0.180529	0.135452	0.240606	0.0795348	0.0468866	0.134917	0.068367	0.0338514	0.138076	0.160884	0.118404	0.218604	0.057531	0.0302757	0.109323	0.0562897	0.0267541	0.118431	0.175489	0.116559	0.264214	0.037761	0.0116596	0.122293	0.144239	0.114361	0.181923	0.0915314	0.0630502	0.132878	0.0792721
Total	0.278939	0.259141	0.30025	0.139813	0.124047	0.157582	0.119671	0.10254	0.139665	0.300751	0.280592	0.322358	0.136814	0.121451	0.154121	0.109231	0.0946871	0.126009	0.297003	0.277262	0.318149	0.151724	0.135847	0.169456	0.12824	0.112699	0.145924	0.31014	0.290298	0.331339	0.151655	0.135837	0.169314	0.125921	0.110387	0.143642	0.308538	0.280647	0.3392	0.142367	0.120208	0.168609	0.289918	0.275633	0.304942	0.138293	0.127092	0.15048	0.114418
Prostate cancer (C61)
0-29
30-39
40-49	0.94942	0.876124	1.02885	0.817783	0.694821	0.962504	0.772775	0.63788	0.936196	0.955674	0.890875	1.02519	0.867117	0.762559	0.986011	0.804205	0.68228	0.947918	0.961438	0.904558	1.02189	0.884391	0.791662	0.987982	0.808616	0.695843	0.939665	0.957931	0.897471	1.02246	0.897823	0.806597	0.999367	0.814836	0.699755	0.948843	1.00488	1.00488	1.00488	1.01741	1.01741	1.01741	0.952706	0.903212	1.00491	0.843958	0.761443	0.935414	0.789404
50-59	0.971024	0.955218	0.987092	0.881858	0.853	0.911692	0.851029	0.817053	0.886418	0.95067	0.932462	0.969232	0.857957	0.8283	0.888676	0.815062	0.780286	0.851389	0.969168	0.952544	0.986082	0.933012	0.907001	0.95977	0.900119	0.867229	0.934256	0.971658	0.954884	0.988726	0.907509	0.878213	0.937783	0.885215	0.848952	0.923027	0.988888	0.97087	1.00724	0.95865	0.924758	0.993783	0.960645	0.948507	0.972938	0.869663	0.848839	0.890999	0.832694
60-69	0.961476	0.951242	0.971821	0.915732	0.89947	0.932288	0.882847	0.862385	0.903794	0.966037	0.956933	0.975227	0.916668	0.901673	0.931913	0.900452	0.881871	0.919424	0.975065	0.966394	0.983813	0.93678	0.92215	0.951642	0.912547	0.893726	0.931764	0.977044	0.968407	0.985758	0.935012	0.919992	0.950277	0.921365	0.900888	0.942308	0.975966	0.963571	0.988521	0.944184	0.92284	0.966021	0.963932	0.957114	0.970799	0.916238	0.905185	0.927426	0.892339
70-79	0.956023	0.944344	0.967846	0.908991	0.889743	0.928655	0.8862	0.861076	0.912057	0.965736	0.955438	0.976145	0.89901	0.881051	0.917335	0.881233	0.858023	0.905071	0.960748	0.950094	0.971521	0.911066	0.893177	0.929313	0.892352	0.868858	0.916481	0.955862	0.945246	0.966597	0.922689	0.90524	0.940474	0.906014	0.880785	0.931965	0.979895	0.96683	0.993136	0.937453	0.91327	0.962277	0.9612	0.953448	0.969016	0.903672	0.890501	0.917039	0.883561
80<=	0.868308	0.841658	0.895803	0.821646	0.77599	0.869988	0.953376	0.864103	1.05187	0.881837	0.855923	0.908535	0.825516	0.781311	0.872222	0.826227	0.735176	0.928555	0.877515	0.850133	0.905778	0.868997	0.821894	0.9188	0.876882	0.782714	0.98238	0.87389	0.844472	0.904332	0.809924	0.757032	0.866512	0.852749	0.763635	0.952263	0.877263	0.835145	0.921504	0.826642	0.754045	0.906228	0.875018	0.856338	0.894105	0.823593	0.791539	0.856945	0.890587
Total	0.94251	0.934698	0.950387	0.891711	0.87868	0.904935	0.894166	0.873966	0.914832	0.950398	0.943385	0.957463	0.889108	0.877172	0.901206	0.872521	0.852598	0.892909	0.952951	0.94584	0.960117	0.914864	0.902948	0.926938	0.897119	0.877491	0.917187	0.952896	0.945803	0.960042	0.909725	0.89748	0.922137	0.901607	0.88326	0.920335	0.966213	0.956943	0.975574	0.927739	0.911145	0.944634	0.946662	0.941429	0.951924	0.890346	0.881521	0.899259	0.8828
Stomach cancer (C16)
0-29
30-39	0.641004	0.481295	0.853709	0.442483	0.288488	0.678683	0.404149	0.254279	0.642352	0.480738	0.323675	0.714016	0.241149	0.124284	0.467904	0.201804	0.0963858	0.422521	0.348314	0.203665	0.595696	0.305769	0.169517	0.551536	0.175287	0.0764967	0.401659	0.41729	0.226939	0.767303	0.251291	0.104819	0.60244	0.252358	0.105264	0.604997							0.560854	0.440181	0.714607	0.341765	0.23406	0.499033	0.302872
40-49	0.434338	0.342606	0.550631	0.219567	0.14837	0.324929	0.187692	0.121503	0.289938	0.522524	0.433491	0.629844	0.223682	0.155449	0.321865	0.206411	0.140356	0.303555	0.563948	0.474065	0.670874	0.342404	0.260123	0.450713	0.315935	0.235329	0.424151	0.578895	0.483185	0.693563	0.346179	0.258542	0.463523	0.313901	0.228646	0.430945	0.410485	0.289732	0.581564	0.321974	0.210941	0.491451	0.481225	0.41482	0.55826	0.221707	0.169458	0.290064	0.1976
50-59	0.495398	0.445004	0.551499	0.280819	0.236104	0.334003	0.23578	0.193064	0.287947	0.466527	0.415236	0.524152	0.270377	0.225257	0.324536	0.242205	0.197977	0.296313	0.490419	0.433177	0.555225	0.261901	0.21278	0.322361	0.21088	0.165026	0.269477	0.430729	0.37401	0.496048	0.226828	0.180138	0.285618	0.225699	0.177489	0.287005	0.546936	0.462463	0.646839	0.356533	0.276898	0.459071	0.481328	0.444744	0.520921	0.275697	0.243065	0.312711	0.238851
60-69	0.440792	0.401798	0.48357	0.240563	0.206741	0.279919	0.202192	0.169386	0.241352	0.451763	0.413022	0.494139	0.287594	0.251716	0.328586	0.242203	0.207086	0.283274	0.450649	0.412495	0.492332	0.236526	0.203779	0.274536	0.200955	0.169021	0.238922	0.443439	0.403908	0.486839	0.242347	0.207899	0.282504	0.208294	0.17348	0.250094	0.522241	0.465915	0.585376	0.329182	0.275058	0.393956	0.446315	0.418447	0.476039	0.264276	0.239047	0.292167	0.222338
70-79	0.373637	0.337656	0.413452	0.199991	0.169089	0.23654	0.161358	0.13109	0.198614	0.417269	0.378092	0.460506	0.253085	0.216834	0.295396	0.229572	0.191642	0.275009	0.428044	0.388569	0.47153	0.247243	0.211342	0.289243	0.214664	0.177823	0.259136	0.440699	0.399258	0.486442	0.287275	0.24728	0.333738	0.26694	0.223049	0.319469	0.471097	0.411988	0.538686	0.273499	0.218349	0.342579	0.394065	0.367131	0.422975	0.224803	0.200563	0.251972	0.193262
80<=	0.314863	0.269909	0.367305	0.177697	0.135745	0.232613	0.146448	0.101447	0.211412	0.309322	0.261039	0.366536	0.172802	0.125453	0.238022	0.149256	0.0903439	0.246583	0.321398	0.270673	0.381627	0.233253	0.177541	0.306447	0.292314	0.188885	0.452378	0.326094	0.270668	0.392871	0.184742	0.129359	0.263838	0.189334	0.0768405	0.466518	0.34479	0.268442	0.442852	0.203237	0.128994	0.32021	0.312198	0.278477	0.350003	0.175069	0.142158	0.2156	0.147331
Total	0.404868	0.383925	0.426953	0.222536	0.203808	0.242986	0.18474	0.165852	0.205779	0.421447	0.399652	0.444431	0.249279	0.228767	0.271631	0.21863	0.196041	0.243822	0.431153	0.408813	0.454714	0.249021	0.228312	0.271608	0.228982	0.20221	0.2593	0.428331	0.404914	0.453102	0.24938	0.227495	0.27337	0.240771	0.20781	0.278959	0.474178	0.440364	0.510588	0.293606	0.260492	0.330929	0.412892	0.397668	0.428699	0.235473	0.221431	0.250406	0.201142
Testicular cancer (C62)
0-29	0.980407	0.964508	0.996567	0.958018	0.934955	0.981651	0.949337	0.923882	0.975494	0.986215	0.972332	1.0003	0.955136	0.930632	0.980286	0.953007	0.927598	0.979112	0.979048	0.962133	0.99626	0.947975	0.92178	0.974916	0.942211	0.914414	0.970853	0.965758	0.943654	0.988379	0.936075	0.906283	0.966846	0.933801	0.903171	0.96547	0.983245	0.959729	1.00734	0.958646	0.922171	0.996564	0.98322	0.972579	0.993977	0.956631	0.939752	0.973813	0.951138
30-39	0.974653	0.961016	0.988484	0.948811	0.929483	0.968541	0.942386	0.921513	0.963733	0.991752	0.982571	1.00102	0.968406	0.950892	0.986243	0.966741	0.948095	0.985754	0.987679	0.976973	0.998503	0.979137	0.964711	0.99378	0.977963	0.962275	0.993907	0.973729	0.957835	0.989887	0.953984	0.932802	0.975648	0.952887	0.929708	0.976644	0.988357	0.970895	1.00613	0.978599	0.954085	1.00374	0.982271	0.973634	0.990986	0.957549	0.944231	0.971054	0.953268
40-49	0.968518	0.945821	0.991761	0.933714	0.900579	0.968068	0.916152	0.877912	0.956057	0.96405	0.939068	0.989697	0.945491	0.913551	0.978547	0.932703	0.895946	0.970967	0.974011	0.954168	0.994267	0.952158	0.92444	0.980707	0.958023	0.929246	0.98769	0.947513	0.921389	0.974378	0.937417	0.907601	0.968213	0.915524	0.877194	0.95553	0.996825	0.984587	1.00921	0.980068	0.953063	1.00784	0.966397	0.9495	0.983596	0.939365	0.916131	0.963189	0.924114
50-59	0.951335	0.909521	0.99507	0.924537	0.867686	0.985113	0.916657	0.850569	0.987881	0.929535	0.881359	0.980344	0.922022	0.86462	0.983236	0.927181	0.862963	0.996177	0.877179	0.813484	0.945861	0.864159	0.791876	0.943039	0.864755	0.785581	0.951909	0.942837	0.894632	0.99364	0.949273	0.893779	1.00821	0.928032	0.85708	1.00486	0.842704	0.737316	0.963157	0.841245	0.727807	0.972363	0.940668	0.90855	0.973923	0.923462	0.882593	0.966225	0.922157
60-69	0.956407	0.882088	1.03699	1.0116	0.932989	1.09683	0.920408	0.790732	1.07135	0.902411	0.806303	1.00997	0.929634	0.820349	1.05348	0.880992	0.74216	1.04579	0.872694	0.778219	0.978639	0.848602	0.732248	0.983445	0.912582	0.787456	1.05759	0.859086	0.758071	0.973562	0.89323	0.78084	1.0218	0.913591	0.779471	1.07079	0.961565	0.875139	1.05653	0.997028	0.886424	1.12143	0.930121	0.868148	0.996519	0.97186	0.902893	1.04609	0.901904
70-79	0.718762	0.49173	1.05062	0.825039	0.564437	1.20596	0.860847	0.547707	1.35302	0.676914	0.443378	1.03346	0.550719	0.297549	1.0193	0.511515	0.247962	1.0552	0.656821	0.436363	0.988658	0.649015	0.402232	1.04721	0.745863	0.462254	1.20347																0.697376	0.521377	0.932787	0.696395	0.490515	0.988688	0.695569
80<=																												0.371461	0.158144	0.872512	0.321731	0.107238	0.965243										0.582834	0.363733	0.933915	0.47012	0.219288	1.00787	0.789008
Total	0.967648	0.957197	0.978213	0.944015	0.929614	0.958639	0.931925	0.915201	0.948955	0.967673	0.956521	0.978954	0.945797	0.930603	0.961239	0.947078	0.93015	0.964313	0.96146	0.949698	0.973368	0.942409	0.925167	0.959974	0.946167	0.927972	0.964718	0.951502	0.938288	0.964902	0.935791	0.919765	0.952095	0.926763	0.907689	0.946238	0.969351	0.953354	0.985615	0.960172	0.939897	0.980883	0.967661	0.960021	0.975361	0.944881	0.934402	0.955479	0.939148
Thyroid cancer (C73)
0-29	1.00065	1.00065	1.00065	1.00193	1.00193	1.00193	1.00345	1.00345	1.00345	1.00049	1.00049	1.00049	1.00161	1.00161	1.00161	1.0029	1.0029	1.0029	1.00061	1.00061	1.00061	1.00199	1.00199	1.00199	1.00348	1.00348	1.00348	1.00062	1.00062	1.00062	1.00193	1.00193	1.00193	1.00362	1.00362	1.00362	1.00056	1.00056	1.00056	1.00193	1.00193	1.00193	1.00057	1.00057	1.00057	1.00177	1.00177	1.00177	1.00317
30-39	0.958645	0.903169	1.01753	0.939925	0.873049	1.01192	0.942936	0.875846	1.01517	1.00134	1.00134	1.00134	0.985486	0.949718	1.0226	0.988948	0.953055	1.02619	1.00131	1.00131	1.00131	1.00418	1.00418	1.00418	1.00774	1.00774	1.00774	1.00128	1.00128	1.00128	1.00416	1.00416	1.00416	1.00847	1.00847	1.00847	1.00126	1.00126	1.00126	1.00461	1.00461	1.00461	0.981288	0.954333	1.009	0.964078	0.926471	1.00321	0.967328
40-49	0.945718	0.883613	1.01219	0.955348	0.892611	1.0225	0.94672	0.874298	1.02514	1.004	1.004	1.004	1.01308	1.01308	1.01308	1.00932	0.980462	1.03902	0.96592	0.924767	1.0089	0.961958	0.914488	1.01189	0.972853	0.924845	1.02335	0.981617	0.951671	1.0125	0.96831	0.92622	1.01231	0.938897	0.878272	1.00371	1.00339	1.00339	1.00339	1.01237	1.01237	1.01237	0.978838	0.950839	1.00766	0.988158	0.959893	1.01726	0.982295
50-59	0.889659	0.806596	0.981277	0.883425	0.788843	0.989348	0.860975	0.752163	0.985528	0.890622	0.803046	0.987748	0.89805	0.80204	1.00555	0.909103	0.804229	1.02765	0.950381	0.892529	1.01198	0.914598	0.834558	1.00231	0.896471	0.801992	1.00208	0.868807	0.781509	0.965857	0.840702	0.739807	0.955357	0.771518	0.645681	0.921878	0.98102	0.926071	1.03923	1.00713	0.950717	1.06689	0.890004	0.828558	0.956006	0.889932	0.821028	0.964618	0.883525
60-69	0.888404	0.780704	1.01096	0.887093	0.757545	1.03879	0.921632	0.775779	1.09491	0.857267	0.766348	0.958973	0.857732	0.751841	0.978536	0.824058	0.699281	0.971099	0.870192	0.783906	0.965975	0.811254	0.70109	0.938728	0.804067	0.678382	0.953037	0.862597	0.779756	0.954239	0.835715	0.733562	0.952094	0.846263	0.724447	0.988561	0.88451	0.7741	1.01067	0.889253	0.755554	1.04661	0.868914	0.797629	0.946569	0.868613	0.784411	0.961855	0.861026
70-79	0.663984	0.49034	0.899121	0.545321	0.354285	0.839367	0.559421	0.347972	0.89936	0.769594	0.573362	1.03299	0.70087	0.470226	1.04464	0.622673	0.372697	1.04031	0.851432	0.727273	0.996786	0.884565	0.734195	1.06573	0.947675	0.766011	1.17242	0.842391	0.71183	0.996898	0.781051	0.610082	0.999932	0.803814	0.592268	1.09092	0.835661	0.683635	1.02149	0.801426	0.606656	1.05873	0.704531	0.566174	0.876698	0.603026	0.444161	0.818714	0.579378
80<=	0.417065	0.202506	0.858954	0.442691	0.187278	1.04644	0.643882	0.272391	1.52202										0.694651	0.439346	1.09831	0.554122	0.252667	1.21524	0.193871	0.0401826	0.935377																0.536608	0.330623	0.870926	0.48273	0.244688	0.952347	0.696915
Total	0.883277	0.84171	0.926896	0.87047	0.821953	0.921852	0.883193	0.829611	0.940236	0.933361	0.901533	0.966313	0.925643	0.886645	0.966356	0.922316	0.877021	0.969951	0.933253	0.903756	0.963713	0.914306	0.87563	0.954689	0.90728	0.861058	0.955984	0.917572	0.885663	0.950631	0.899147	0.859074	0.941089	0.880629	0.829336	0.935093	0.943261	0.905688	0.982394	0.949532	0.904841	0.996431	0.909506	0.883333	0.936456	0.899423	0.868211	0.931756	0.90413
	2011-2012									2013-2014									2015-2016									2017-2018									2019						2011-2014
Female	1-year	95% CI Lower	95% CI Higher	3-year	95% CI Lower	95% CI Higher	5-year	95% CI Lower	95% CI Higher	1-year	95% CI Lower	95% CI Higher	3-year	95% CI Lower	95% CI Higher	5-year	95% CI Lower	95% CI Higher	1-year	95% CI Lower	95% CI Higher	3-year	95% CI Lower	95% CI Higher	5-year	95% CI Lower	95% CI Higher	1-year	95% CI Lower	95% CI Higher	3-year	95% CI Lower	95% CI Higher	5-year	95% CI Lower	95% CI Higher	1-year	95% CI Lower	95% CI Higher	3-year	95% CI Lower	95% CI Higher	1-year	95% CI Lower	95% CI Higher	3-year	95% CI Lower	95% CI Higher	5-year
All sites excl. non-melanoma (C00-97)
0-29	0.942716	0.928694	0.95695	0.892313	0.873644	0.911381	0.872641	0.852552	0.893203	0.944295	0.93017	0.958635	0.89776	0.879132	0.916784	0.878254	0.858135	0.898843	0.957901	0.945876	0.970079	0.912243	0.89533	0.929475	0.893018	0.874524	0.911902	0.953973	0.940719	0.967413	0.907109	0.888783	0.925813	0.889306	0.868693	0.910409	0.946104	0.924855	0.967841	0.892528	0.863487	0.922545	0.943489	0.933513	0.953572	0.89498	0.881746	0.908414	0.87539
30-39	0.939973	0.930179	0.949871	0.867315	0.853329	0.88153	0.832485	0.817049	0.848213	0.939703	0.93004	0.949466	0.871519	0.857929	0.885325	0.833962	0.818814	0.849391	0.947938	0.938839	0.957125	0.889155	0.876285	0.902215	0.857658	0.843283	0.872278	0.945986	0.936364	0.955707	0.885689	0.872126	0.899462	0.854635	0.839016	0.870544	0.947502	0.933676	0.961533	0.891331	0.871952	0.91114	0.939836	0.932946	0.946777	0.86945	0.859679	0.879333	0.833236
40-49	0.886076	0.877032	0.895213	0.795142	0.78358	0.806874	0.75674	0.744339	0.769348	0.898469	0.890018	0.907	0.814502	0.803557	0.825596	0.780945	0.769189	0.79288	0.916733	0.909421	0.924104	0.832548	0.822611	0.842604	0.800454	0.789709	0.811344	0.921883	0.914769	0.929053	0.850045	0.84051	0.859688	0.809583	0.798505	0.820815	0.936412	0.927173	0.945743	0.864473	0.851366	0.877782	0.89238	0.886187	0.898617	0.804991	0.797018	0.813043	0.769054
50-59	0.816648	0.809427	0.823934	0.700679	0.691997	0.70947	0.650246	0.641039	0.659586	0.812686	0.805223	0.820218	0.688998	0.68001	0.698105	0.645594	0.636132	0.655198	0.828734	0.821056	0.836484	0.720354	0.711058	0.729771	0.67446	0.664558	0.68451	0.843493	0.835747	0.85131	0.732921	0.723333	0.742636	0.685476	0.674812	0.696308	0.848269	0.837435	0.859243	0.74897	0.735576	0.762609	0.814717	0.809521	0.819948	0.694987	0.68873	0.701301	0.647979
60-69	0.772981	0.766296	0.779724	0.65188	0.644047	0.659809	0.601288	0.592964	0.609729	0.772749	0.766193	0.779361	0.651845	0.644163	0.659618	0.606922	0.598773	0.615182	0.784359	0.778108	0.79066	0.670707	0.663333	0.678163	0.620399	0.612498	0.628402	0.776455	0.770072	0.782891	0.6599	0.652389	0.667499	0.607821	0.599441	0.616318	0.787934	0.778919	0.797054	0.667228	0.656398	0.678236	0.772862	0.768176	0.777577	0.651862	0.646368	0.657403	0.604161
70-79	0.692717	0.68483	0.700696	0.569406	0.560329	0.578629	0.528873	0.518933	0.539002	0.70782	0.700109	0.715616	0.588853	0.579898	0.597946	0.544258	0.534426	0.554271	0.713613	0.705981	0.721328	0.598858	0.589963	0.607888	0.557087	0.547245	0.567106	0.713659	0.706042	0.721357	0.596215	0.587303	0.605261	0.551516	0.54108	0.562154	0.71953	0.708935	0.730285	0.615239	0.602713	0.628025	0.700333	0.694809	0.705901	0.579212	0.572821	0.585674	0.536631
80<=	0.533943	0.522734	0.545392	0.465822	0.450087	0.482107	0.52359	0.49837	0.550087	0.551832	0.540502	0.5634	0.47951	0.464003	0.495535	0.58057	0.553413	0.609059	0.559365	0.547724	0.571254	0.519759	0.502837	0.537251	0.596447	0.564163	0.630578	0.55529	0.54346	0.567377	0.505595	0.488771	0.522997	0.556251	0.518707	0.596512	0.57203	0.554964	0.58962	0.499017	0.474553	0.524741	0.542811	0.534817	0.550924	0.472626	0.461525	0.483995	0.552085
Total	0.740229	0.736492	0.743985	0.633872	0.629284	0.638493	0.605394	0.599844	0.610995	0.747642	0.743947	0.751356	0.640959	0.636443	0.645507	0.621249	0.61566	0.626889	0.760569	0.756935	0.764222	0.664941	0.66043	0.669483	0.639417	0.63343	0.64546	0.759479	0.755792	0.763184	0.661193	0.65663	0.665788	0.629423	0.622543	0.636379	0.768909	0.763712	0.774141	0.670699	0.664141	0.677323	0.743947	0.741317	0.746586	0.637426	0.634204	0.640664	0.613349
Bladder cancer (C67)
0-29																																											1.00027	1.00027	1.00027	1.00081	1.00081	1.00081	1.00147
30-39	1.00062	1.00062	1.00062	1.00201	1.00201	1.00201	0.958161	0.876531	1.04739	0.909785	0.761316	1.08721	0.911262	0.762552	1.08897	0.913052	0.764049	1.09111	1.00068	1.00068	1.00068	0.918709	0.780229	1.08177	0.920419	0.781681	1.08378										0.900633	0.740336	1.09564	0.902168	0.741598	1.0975	0.970345	0.914395	1.02972	0.971764	0.915733	1.03122	0.943128
40-49	0.932108	0.874873	0.993087	0.880902	0.806877	0.961718	0.858583	0.777939	0.947586	0.88191	0.796972	0.9759	0.825692	0.726153	0.938876	0.810155	0.70643	0.92911	0.948654	0.891854	1.00907	0.899668	0.822336	0.984271	0.905166	0.827362	0.990287	0.929199	0.863512	0.999883	0.842174	0.750128	0.945514	0.828992	0.732509	0.938183	0.921834	0.823207	1.03228	0.926436	0.827317	1.03743	0.91136	0.861681	0.963904	0.858129	0.79684	0.924131	0.838636
50-59	0.908309	0.875925	0.94189	0.838413	0.796224	0.882838	0.827452	0.782374	0.875128	0.895451	0.860343	0.931991	0.851206	0.808963	0.895654	0.831662	0.785645	0.880374	0.895032	0.85621	0.935614	0.845723	0.798585	0.895643	0.840119	0.790012	0.893405	0.887712	0.845186	0.932378	0.790335	0.734954	0.849891	0.762577	0.699581	0.831245	0.918162	0.867576	0.971696	0.896114	0.836068	0.960473	0.902062	0.878067	0.926712	0.844609	0.814493	0.875838	0.829505
60-69	0.87331	0.843572	0.904096	0.775858	0.737371	0.816355	0.757126	0.715411	0.801274	0.876912	0.848402	0.906379	0.780383	0.743249	0.819372	0.707856	0.665986	0.752358	0.882182	0.855705	0.909479	0.812766	0.77917	0.847811	0.774124	0.736283	0.81391	0.872546	0.844634	0.901379	0.798481	0.763207	0.835386	0.758319	0.716218	0.802896	0.890139	0.851727	0.930284	0.782553	0.729971	0.838923	0.875163	0.854471	0.896356	0.77818	0.751248	0.806078	0.731665
70-79	0.816167	0.780374	0.853602	0.721319	0.676176	0.769477	0.707622	0.656324	0.762928	0.840216	0.80475	0.877245	0.719457	0.672803	0.769346	0.693513	0.640358	0.75108	0.83126	0.795564	0.868558	0.748512	0.702997	0.796974	0.691701	0.638799	0.748985	0.799599	0.761528	0.839573	0.724735	0.677866	0.774846	0.677514	0.619764	0.740646	0.817304	0.770652	0.86678	0.742754	0.684136	0.806395	0.827736	0.802328	0.853949	0.720419	0.687643	0.754756	0.701002
80<=	0.65258	0.596051	0.71447	0.690346	0.605801	0.786689	0.766832	0.626587	0.938466	0.640905	0.584407	0.702865	0.557811	0.473995	0.656448	0.608581	0.471367	0.785738	0.652006	0.595083	0.714374	0.607901	0.529616	0.697757	0.82555	0.687408	0.991453	0.651727	0.592333	0.717076	0.621356	0.531893	0.725866	0.934875	0.736989	1.18589	0.650235	0.56355	0.750255	0.645713	0.52397	0.795742	0.646586	0.606055	0.689828	0.623447	0.561831	0.69182	0.688003
Total	0.823092	0.803666	0.842987	0.761757	0.736083	0.788326	0.76417	0.729818	0.800139	0.821073	0.801251	0.841385	0.731764	0.704279	0.760321	0.709368	0.671635	0.749222	0.827767	0.808386	0.847613	0.763324	0.738156	0.78935	0.778603	0.745555	0.813116	0.81386	0.793396	0.834851	0.745027	0.717623	0.773478	0.77158	0.73139	0.813979	0.831784	0.804647	0.859836	0.768613	0.733181	0.805757	0.822091	0.808165	0.836257	0.746945	0.728026	0.766355	0.737165
Breast cancer (C50)
0-29	0.987788	0.963882	1.01229	0.850813	0.776473	0.932271	0.788863	0.70455	0.883265	0.986761	0.960968	1.01325	0.906218	0.842313	0.974971	0.866282	0.792185	0.94731	0.989628	0.969208	1.01048	0.936991	0.889069	0.987495	0.884458	0.822109	0.951536	0.977791	0.947639	1.0089	0.922199	0.868194	0.979564	0.911801	0.8545	0.972944	1.00028	1.00028	1.00028	0.8899	0.794172	0.997167	0.987295	0.969626	1.00528	0.877434	0.827124	0.930805	0.826065
30-39	0.982788	0.972811	0.992866	0.908171	0.886339	0.93054	0.865039	0.839203	0.891672	0.976167	0.964385	0.988094	0.922497	0.901935	0.943527	0.855113	0.828179	0.882922	0.976646	0.965087	0.988343	0.908957	0.887127	0.931325	0.856502	0.829927	0.883929	0.977215	0.966262	0.988292	0.924954	0.905694	0.944623	0.879267	0.85417	0.9051	0.98194	0.967203	0.996902	0.942977	0.917404	0.969262	0.979523	0.971802	0.987305	0.915237	0.900166	0.930561	0.860145
40-49	0.979219	0.972193	0.986295	0.938399	0.926536	0.950414	0.892803	0.877537	0.908334	0.986289	0.980542	0.992071	0.937619	0.925946	0.949438	0.908744	0.894687	0.923021	0.985485	0.980074	0.990927	0.941187	0.930691	0.951801	0.90758	0.894552	0.920798	0.982701	0.976982	0.988453	0.939504	0.929085	0.95004	0.899694	0.885391	0.914227	0.980814	0.972361	0.989341	0.939735	0.924872	0.954837	0.982811	0.97828	0.987364	0.938005	0.929668	0.946416	0.900903
50-59	0.970385	0.963973	0.976839	0.920075	0.909655	0.930615	0.870645	0.857597	0.883891	0.966349	0.959351	0.973398	0.915621	0.904585	0.926791	0.87528	0.861875	0.888893	0.965825	0.958386	0.973322	0.916989	0.905419	0.928707	0.87945	0.865424	0.893704	0.969816	0.96258	0.977107	0.921984	0.910371	0.933745	0.884631	0.869478	0.900048	0.970369	0.960384	0.980458	0.919413	0.902926	0.936201	0.968445	0.963706	0.973206	0.917934	0.910343	0.925589	0.872874
60-69	0.957333	0.950382	0.964335	0.907736	0.897197	0.918399	0.86579	0.852864	0.878912	0.961596	0.954921	0.968319	0.912049	0.901687	0.922531	0.875546	0.862894	0.888383	0.9565	0.949625	0.963424	0.919413	0.909456	0.929478	0.883447	0.871086	0.895983	0.954265	0.947204	0.961379	0.910811	0.90038	0.921363	0.880018	0.866542	0.893704	0.969222	0.960008	0.978524	0.928966	0.914029	0.944147	0.959471	0.954647	0.964319	0.9099	0.902497	0.917363	0.870685
70-79	0.923967	0.912738	0.935334	0.852608	0.835859	0.869693	0.805245	0.784568	0.826467	0.916309	0.905115	0.927642	0.847572	0.831259	0.864205	0.805569	0.785587	0.826059	0.934407	0.924148	0.94478	0.867698	0.85204	0.883643	0.813446	0.793711	0.833672	0.927021	0.916439	0.937726	0.859768	0.843817	0.87602	0.808176	0.786501	0.830448	0.941046	0.926958	0.955349	0.876086	0.853662	0.899099	0.920044	0.9121	0.928059	0.850029	0.838308	0.861914	0.805418
80<=	0.823055	0.799702	0.847091	0.762893	0.721555	0.8066	0.859022	0.784539	0.940575	0.834093	0.810604	0.858261	0.803141	0.762151	0.846337	1.01417	0.942234	1.09161	0.825827	0.801821	0.850552	0.812846	0.768645	0.859589	0.923085	0.835006	1.02046	0.852396	0.828807	0.876657	0.870517	0.825481	0.918009	0.905805	0.780205	1.05162	0.857375	0.824521	0.891539	0.834496	0.771298	0.902872	0.828444	0.811808	0.845421	0.78268	0.753306	0.813199	0.936031
Total	0.939713	0.934998	0.944452	0.883571	0.87582	0.89139	0.855665	0.844447	0.867032	0.940538	0.935852	0.945246	0.888656	0.88111	0.896266	0.879727	0.869506	0.890067	0.942459	0.937839	0.947102	0.897229	0.889618	0.904905	0.873821	0.86201	0.885793	0.944037	0.939457	0.94864	0.901414	0.893801	0.909092	0.87084	0.854449	0.887545	0.951792	0.945502	0.958124	0.905696	0.894599	0.91693	0.940124	0.936798	0.943462	0.886107	0.88069	0.891556	0.867672
Cancer of brain and CNS (C70-72)
0-29	0.913257	0.85782	0.972276	0.859225	0.79131	0.932968	0.794294	0.716155	0.880958	0.912682	0.853186	0.976327	0.812989	0.732299	0.90257	0.738258	0.648407	0.840559	0.908077	0.845735	0.975014	0.803116	0.71898	0.897098	0.777129	0.689407	0.876012	0.77935	0.692595	0.876972	0.727655	0.6353	0.833435	0.676024	0.579752	0.788281	0.914476	0.827512	1.01058	0.743221	0.613575	0.900261	0.912986	0.871909	0.955998	0.837715	0.784467	0.894578	0.768227
30-39	0.807309	0.729323	0.893635	0.751488	0.666616	0.847164	0.661567	0.569879	0.768007	0.818713	0.737545	0.908814	0.715799	0.62224	0.823426	0.651972	0.554088	0.767149	0.877498	0.801706	0.960456	0.740041	0.641322	0.853957	0.725902	0.625481	0.842446	0.948865	0.893988	1.00711	0.829362	0.738273	0.93169	0.721437	0.607231	0.857123	0.857728	0.723508	1.01685	0.811466	0.663011	0.993161	0.812629	0.755365	0.874234	0.734836	0.670495	0.805351	0.657096
40-49	0.759835	0.678702	0.850666	0.647182	0.557517	0.751268	0.587354	0.49543	0.696333	0.760662	0.674547	0.857772	0.594472	0.497736	0.710008	0.524484	0.427003	0.64422	0.805328	0.732101	0.88588	0.660537	0.574558	0.759383	0.604442	0.516066	0.707952	0.77305	0.69225	0.863281	0.645085	0.554279	0.750767	0.558589	0.462038	0.675316	0.898996	0.809656	0.998194	0.670817	0.539114	0.834696	0.760211	0.699947	0.825663	0.622584	0.55492	0.6985	0.55802
50-59	0.582361	0.515236	0.65823	0.370176	0.30606	0.447724	0.337432	0.274407	0.414932	0.651291	0.583162	0.727379	0.384629	0.317341	0.466184	0.342166	0.276462	0.423485	0.691567	0.611718	0.78184	0.479857	0.395706	0.581903	0.425371	0.342045	0.528996	0.62884	0.550275	0.718623	0.398795	0.321688	0.494383	0.294113	0.221128	0.391189	0.765661	0.670338	0.874538	0.469848	0.363189	0.607831	0.615355	0.566491	0.668434	0.377067	0.329255	0.431822	0.339649
60-69	0.402373	0.346342	0.467467	0.223464	0.176984	0.28215	0.18923	0.145329	0.246392	0.455802	0.398459	0.521399	0.234722	0.187341	0.294088	0.192431	0.148271	0.249744	0.457635	0.39661	0.528049	0.249877	0.198279	0.314902	0.201984	0.154051	0.264832	0.445142	0.386746	0.512355	0.268166	0.216964	0.33145	0.212749	0.163476	0.276873	0.444584	0.358676	0.551068	0.179827	0.118767	0.272279	0.429124	0.388091	0.474496	0.229058	0.194696	0.269484	0.190776
70-79	0.291087	0.237856	0.356231	0.164686	0.121659	0.22293	0.14983	0.106792	0.210212	0.25335	0.202082	0.317624	0.194502	0.147077	0.257218	0.169465	0.123008	0.233467	0.254886	0.20174	0.322032	0.16954	0.123567	0.232617	0.163592	0.116137	0.230437	0.310265	0.255314	0.377043	0.17855	0.133266	0.239221	0.152741	0.1079	0.216216	0.261089	0.186954	0.364622	0.135315	0.0806219	0.227111	0.272581	0.234333	0.317073	0.179166	0.145747	0.220248	0.159303
80<=	0.18488	0.124872	0.273725	0.170483	0.101677	0.28585	0.104292	0.0425153	0.255832	0.165725	0.113253	0.242507	0.11843	0.0682206	0.205592	0.146817	0.0797592	0.270253	0.158333	0.102427	0.244754	0.122713	0.0616353	0.244317	0.0853068	0.0217958	0.333883	0.163355	0.106197	0.251278	0.151902	0.0895207	0.257753	0.0905559	0.028337	0.289387	0.0983228	0.0448304	0.215643	0.106886	0.0444344	0.25711	0.174202	0.132299	0.229376	0.143052	0.0977556	0.209337	0.127285
Total	0.491379	0.461935	0.522699	0.36424	0.335416	0.395542	0.321106	0.29139	0.353853	0.487609	0.457728	0.519441	0.341613	0.312856	0.373012	0.307648	0.278887	0.339375	0.502758	0.470777	0.536912	0.367269	0.335624	0.401897	0.331852	0.293363	0.375391	0.489172	0.457906	0.522573	0.355897	0.325567	0.389053	0.301016	0.269964	0.335639	0.505981	0.459921	0.556653	0.327725	0.284608	0.377375	0.48952	0.468348	0.51165	0.353105	0.332477	0.375012	0.314531
Cancer of lip, oral cavity and pharynx (C00-14)
0-29										1.00033	1.00033	1.00033	1.00083	1.00083	1.00083	1.00131	1.00131	1.00131	1.00039	1.00039	1.00039	1.00091	1.00091	1.00091	1.00151	1.00151	1.00151	1.00021	1.00021	1.00021	1.00068	1.00068	1.00068	1.00134	1.00134	1.00134							1.0003	1.0003	1.0003	1.00079	1.00079	1.00079	1.00129
30-39	0.846652	0.721112	0.994046	0.693675	0.540082	0.890947	0.656175	0.499402	0.862164	0.941809	0.866996	1.02308	0.795891	0.67257	0.941824	0.767823	0.639182	0.922353	0.879336	0.776261	0.996098	0.728796	0.593591	0.894797	0.669218	0.528132	0.847995	0.964904	0.899671	1.03487	0.930612	0.841326	1.02937	0.932558	0.843085	1.03153	0.917366	0.779122	1.08014	0.752121	0.551023	1.02661	0.900571	0.828342	0.979097	0.751589	0.650352	0.868584	0.719423
40-49	0.804567	0.724921	0.892963	0.645022	0.551024	0.755054	0.602247	0.506223	0.716487	0.786578	0.693258	0.89246	0.651331	0.545029	0.778367	0.639744	0.532095	0.769171	0.847903	0.777169	0.925075	0.719082	0.631959	0.818215	0.66745	0.576333	0.772974	0.80151	0.718875	0.893645	0.704418	0.610923	0.81222	0.676468	0.578723	0.790723	0.862152	0.765537	0.97096	0.726083	0.604375	0.872301	0.796812	0.734975	0.863851	0.647702	0.575301	0.729214	0.618359
50-59	0.722711	0.678175	0.770172	0.51952	0.470199	0.574015	0.439235	0.390088	0.494575	0.768653	0.724434	0.815571	0.532527	0.48086	0.589745	0.477536	0.425433	0.536021	0.73185	0.680477	0.787101	0.543006	0.485698	0.607075	0.495725	0.4377	0.561442	0.763022	0.707225	0.823222	0.565961	0.50171	0.638441	0.501212	0.433831	0.57906	0.764422	0.685144	0.852874	0.571935	0.481288	0.679655	0.744574	0.712795	0.777769	0.525695	0.489457	0.564616	0.457444
60-69	0.722265	0.676634	0.770972	0.522179	0.471183	0.578693	0.454516	0.402831	0.512833	0.740043	0.696985	0.785761	0.523625	0.474588	0.577729	0.462501	0.412628	0.518403	0.734937	0.692547	0.779922	0.534248	0.486167	0.587083	0.483795	0.434429	0.538772	0.716242	0.674932	0.760082	0.563077	0.516959	0.61331	0.498085	0.447925	0.553862	0.768242	0.711264	0.829784	0.561913	0.494837	0.638082	0.731506	0.699869	0.764573	0.522901	0.487007	0.561441	0.45862
70-79	0.691955	0.627091	0.763527	0.567907	0.494736	0.6519	0.524668	0.445017	0.618576	0.773823	0.717275	0.834828	0.644412	0.57603	0.720913	0.551644	0.476857	0.63816	0.73386	0.678658	0.793552	0.59977	0.535198	0.672133	0.502086	0.432917	0.582307	0.712573	0.653471	0.77702	0.542807	0.474977	0.620323	0.524831	0.446538	0.616852	0.801009	0.727697	0.881707	0.653421	0.561387	0.760543	0.735471	0.691948	0.781731	0.608559	0.557486	0.664311	0.538878
80<=	0.649966	0.564073	0.748938	0.483986	0.331337	0.70696	0.50094	0.313789	0.79971	0.708292	0.62673	0.800467	0.574203	0.46459	0.709677	0.505078	0.361814	0.705068	0.65587	0.57003	0.754635	0.629956	0.492318	0.806073	0.797536	0.472144	1.34718	0.626496	0.540101	0.726711	0.610974	0.483731	0.771687	0.79323	0.501564	1.2545	0.65199	0.523751	0.811626	0.580436	0.384877	0.87536	0.67979	0.61928	0.746212	0.529354	0.427658	0.655234	0.504406
Total	0.718672	0.692399	0.745943	0.539374	0.503128	0.578232	0.486126	0.447568	0.528005	0.761636	0.736794	0.787316	0.575687	0.54527	0.607801	0.51392	0.479375	0.550954	0.739873	0.714366	0.766291	0.586599	0.555035	0.619958	0.556252	0.510132	0.606542	0.72713	0.700515	0.754756	0.588878	0.556684	0.622934	0.568915	0.522443	0.61952	0.773071	0.736669	0.811272	0.608436	0.560834	0.660079	0.740414	0.722227	0.759059	0.557769	0.533864	0.582743	0.500242
Cancer of the corpus uteri (C54)
0-29	1.00028	1.00028	1.00028	1.00088	1.00088	1.00088	0.901498	0.741036	1.09671																																		1.00028	1.00028	1.00028	1.00088	1.00088	1.00088	0.934874
30-39	0.982517	0.94812	1.01816	0.965861	0.917971	1.01625	0.967716	0.919734	1.0182	0.953768	0.903725	1.00658	0.892637	0.819777	0.971974	0.894297	0.821301	0.97378	0.961473	0.910114	1.01573	0.943367	0.881422	1.00966	0.905925	0.828338	0.99078	0.958986	0.904618	1.01662	0.918767	0.844421	0.999657	0.878378	0.789856	0.976822	0.955185	0.87377	1.04419	0.911301	0.800996	1.0368	0.967055	0.935323	0.999865	0.926492	0.88028	0.97513	0.928242
40-49	0.963487	0.935512	0.992298	0.895835	0.850588	0.943489	0.879287	0.830167	0.931314	0.965727	0.939583	0.992599	0.949635	0.917181	0.983237	0.928878	0.890187	0.969251	0.949502	0.921085	0.978797	0.892278	0.85194	0.934525	0.879642	0.836596	0.924902	0.983783	0.966367	1.00151	0.929154	0.894532	0.965116	0.901289	0.851987	0.953443	0.977854	0.951445	1.005	0.934551	0.890196	0.981115	0.964644	0.945426	0.984253	0.923682	0.895761	0.952474	0.904975
50-59	0.940705	0.920306	0.961555	0.893413	0.865791	0.921916	0.874434	0.843456	0.906551	0.916496	0.891713	0.941969	0.849001	0.816148	0.883177	0.836921	0.801659	0.873733	0.94662	0.927266	0.966377	0.887174	0.859287	0.915967	0.874298	0.843588	0.906125	0.967301	0.951562	0.983299	0.925882	0.901917	0.950484	0.884108	0.852299	0.917103	0.943619	0.916043	0.972025	0.909778	0.873591	0.947465	0.929281	0.913296	0.945545	0.872463	0.85101	0.894457	0.856771
60-69	0.910209	0.889313	0.931595	0.817589	0.788393	0.847866	0.782134	0.749353	0.816349	0.915934	0.896621	0.935663	0.834119	0.807194	0.861943	0.818589	0.788806	0.849497	0.930263	0.913021	0.947831	0.85377	0.828899	0.879387	0.819511	0.790841	0.84922	0.920524	0.902229	0.93919	0.835354	0.809183	0.862372	0.780826	0.748916	0.814095	0.915951	0.889857	0.942809	0.828842	0.791595	0.867842	0.913219	0.898981	0.927683	0.826282	0.806371	0.846684	0.801334
70-79	0.837186	0.807007	0.868493	0.678249	0.638058	0.720971	0.655083	0.609901	0.703612	0.866179	0.837593	0.895741	0.748126	0.709048	0.789359	0.699286	0.654251	0.747421	0.854972	0.827416	0.883446	0.734924	0.697883	0.773931	0.70356	0.660937	0.748933	0.858375	0.82955	0.888201	0.709388	0.669623	0.751514	0.674226	0.626802	0.725238	0.85397	0.81512	0.894671	0.752405	0.700333	0.808348	0.851475	0.830545	0.872933	0.712697	0.68434	0.742228	0.676881
80<=	0.722749	0.66808	0.781893	0.562048	0.489847	0.644892	0.50865	0.405717	0.637698	0.779847	0.725453	0.83832	0.603843	0.528335	0.690143	0.710587	0.600991	0.840168	0.732179	0.673451	0.796028	0.676368	0.593387	0.770953	0.74813	0.606881	0.922253	0.7725	0.716047	0.833402	0.604953	0.521018	0.70241	0.559632	0.438458	0.714293	0.774082	0.695073	0.862071	0.555943	0.450035	0.686775	0.750714	0.711628	0.791947	0.582528	0.529222	0.641203	0.608565
Total	0.878297	0.864382	0.892436	0.77288	0.753602	0.792652	0.743424	0.71935	0.768304	0.890896	0.877534	0.904462	0.796101	0.777259	0.815399	0.789222	0.76705	0.812036	0.89528	0.882736	0.908003	0.815564	0.798056	0.833455	0.798941	0.776479	0.822053	0.904188	0.891831	0.916717	0.806603	0.788134	0.825504	0.762673	0.7384	0.787744	0.896802	0.879355	0.914596	0.807298	0.782394	0.832995	0.884616	0.874947	0.894393	0.784534	0.771003	0.798303	0.766444
Cervical cancer (C53)
0-29	0.980646	0.954226	1.0078	0.941945	0.897552	0.988532	0.942528	0.898108	0.989145	1.00026	1.00026	1.00026	0.964663	0.925531	1.00545	0.965303	0.926145	1.00612	0.988756	0.96673	1.01128	0.9433	0.895873	0.993239	0.932472	0.880933	0.987026	0.948952	0.883016	1.01981	0.84691	0.742202	0.966389	0.847711	0.742904	0.967304							0.989448	0.974693	1.00443	0.952139	0.921693	0.98359	0.952748
30-39	0.931002	0.901336	0.961645	0.844296	0.802167	0.888638	0.801696	0.755414	0.850814	0.932661	0.905048	0.961116	0.804378	0.761184	0.850024	0.770134	0.724312	0.818856	0.949928	0.924418	0.976141	0.871519	0.832667	0.912184	0.851392	0.809958	0.894945	0.93267	0.898988	0.967614	0.827151	0.776905	0.880647	0.775635	0.717977	0.837924	0.940446	0.890891	0.992758	0.821409	0.742968	0.908133	0.931883	0.911559	0.952659	0.823103	0.792525	0.854862	0.784941
40-49	0.866108	0.832729	0.900825	0.702563	0.658169	0.749951	0.672922	0.627127	0.722061	0.889979	0.860621	0.920339	0.758174	0.718238	0.800331	0.720065	0.677984	0.764758	0.922153	0.899047	0.945852	0.777657	0.742114	0.814903	0.738659	0.7009	0.778453	0.902119	0.873315	0.931873	0.77342	0.733096	0.815961	0.739709	0.696749	0.785318	0.904017	0.863377	0.946569	0.752577	0.693805	0.816328	0.87861	0.856346	0.901453	0.731688	0.701605	0.763062	0.697617
50-59	0.825876	0.793309	0.85978	0.664397	0.623821	0.707613	0.619561	0.577253	0.66497	0.829978	0.795635	0.865803	0.613681	0.569519	0.661267	0.55569	0.510196	0.605242	0.841967	0.808006	0.877356	0.663888	0.620071	0.710803	0.597428	0.551495	0.647187	0.870111	0.835913	0.905709	0.683955	0.636999	0.734372	0.600442	0.549146	0.65653	0.82699	0.772878	0.88489	0.659838	0.591879	0.7356	0.827792	0.804004	0.852284	0.640643	0.610395	0.672389	0.589645
60-69	0.791296	0.751181	0.833554	0.614849	0.566447	0.667387	0.564967	0.514392	0.620514	0.770844	0.730569	0.813338	0.594206	0.546755	0.645776	0.529457	0.480235	0.583725	0.814592	0.77789	0.853026	0.628999	0.583121	0.678488	0.57806	0.529895	0.630603	0.832262	0.795554	0.870664	0.626146	0.578522	0.677692	0.546992	0.494156	0.605476	0.769212	0.708822	0.834746	0.558844	0.487583	0.640519	0.780795	0.752113	0.810571	0.604244	0.569918	0.640637	0.546724
70-79	0.643065	0.582706	0.709677	0.410625	0.347669	0.484981	0.353683	0.289466	0.432147	0.734108	0.673195	0.800533	0.510771	0.440539	0.592199	0.465066	0.390764	0.553497	0.731939	0.673214	0.795785	0.573546	0.505538	0.650703	0.55866	0.484659	0.643961	0.645919	0.583612	0.714878	0.507385	0.439597	0.585625	0.400278	0.325117	0.492815	0.646528	0.558952	0.747826	0.534469	0.438689	0.651161	0.685178	0.641379	0.731968	0.456876	0.40862	0.510829	0.405096
80<=	0.378262	0.295269	0.484582	0.206289	0.12879	0.330423	0.169406	0.0890962	0.322106	0.49588	0.409356	0.600693	0.321014	0.229289	0.449433	0.26413	0.151678	0.459953	0.438107	0.338237	0.567466	0.275434	0.179463	0.422728	0.208483	0.110938	0.391797	0.477903	0.380912	0.59959	0.285705	0.191664	0.425888	0.262714	0.152183	0.453523	0.578575	0.455341	0.735162	0.230516	0.120053	0.442618	0.439475	0.376957	0.512361	0.265614	0.200978	0.351038	0.218135
Total	0.799924	0.782159	0.818093	0.642202	0.620379	0.664792	0.600896	0.57786	0.62485	0.820894	0.803691	0.838464	0.653225	0.631457	0.675745	0.605424	0.581356	0.630489	0.846552	0.830503	0.862912	0.696792	0.676073	0.718146	0.654557	0.632378	0.677514	0.826209	0.807899	0.844934	0.665607	0.642369	0.689685	0.602353	0.576529	0.629334	0.801076	0.773021	0.830148	0.625753	0.589983	0.663691	0.810392	0.797981	0.822996	0.647704	0.632211	0.663577	0.603167
Colorectum cancer (C18-21)
0-29	0.893089	0.788601	1.01142	0.822088	0.694796	0.972701	0.78682	0.651581	0.950129	0.911361	0.832749	0.997393	0.778453	0.667208	0.908247	0.734477	0.617242	0.873978	0.958581	0.883409	1.04015	0.792298	0.648382	0.968158	0.79279	0.648784	0.968759	0.931274	0.844928	1.02645	0.82828	0.703701	0.974913	0.675533	0.502226	0.908643							0.90435	0.839819	0.973839	0.795186	0.708325	0.8927	0.754554
30-39	0.866161	0.807266	0.929352	0.673843	0.594813	0.763373	0.61606	0.534642	0.709878	0.867787	0.811136	0.928395	0.743921	0.672027	0.823506	0.659111	0.581809	0.746684	0.937016	0.892663	0.983573	0.856493	0.793238	0.924792	0.739534	0.661694	0.826531	0.890453	0.835917	0.948546	0.696595	0.61848	0.784576	0.652783	0.568256	0.749882	0.894575	0.823785	0.971447	0.758263	0.661696	0.868923	0.867002	0.825665	0.910409	0.710156	0.6557	0.769135	0.638375
40-49	0.890531	0.85721	0.925148	0.725044	0.677912	0.775453	0.643957	0.593482	0.698726	0.865792	0.830319	0.902781	0.730212	0.684306	0.779197	0.667222	0.618436	0.719857	0.892604	0.860811	0.92557	0.705039	0.658866	0.754449	0.6269	0.57799	0.679949	0.900365	0.870331	0.931435	0.770295	0.72838	0.814623	0.675907	0.625628	0.730226	0.923956	0.885683	0.963883	0.770449	0.710419	0.835552	0.877903	0.85335	0.903161	0.727674	0.694443	0.762496	0.655822
50-59	0.855199	0.834496	0.876416	0.68726	0.659892	0.715763	0.619123	0.590085	0.649589	0.867642	0.847138	0.888642	0.710421	0.682853	0.739102	0.638187	0.608615	0.669197	0.865382	0.843501	0.887831	0.714563	0.685488	0.744871	0.629626	0.598206	0.662697	0.874874	0.852393	0.897947	0.734374	0.704172	0.76587	0.653658	0.619401	0.68981	0.863033	0.830205	0.897158	0.724981	0.681907	0.770777	0.861259	0.846624	0.876146	0.698537	0.678986	0.71865	0.628403
60-69	0.817892	0.80132	0.834806	0.670064	0.649405	0.691379	0.595359	0.573199	0.618376	0.823332	0.80682	0.840182	0.686024	0.665416	0.707271	0.620859	0.598666	0.643875	0.840655	0.824923	0.856687	0.700206	0.680027	0.720983	0.633217	0.61128	0.65594	0.827457	0.811169	0.844071	0.687713	0.667161	0.708897	0.615247	0.591645	0.63979	0.877402	0.857128	0.898155	0.754159	0.726525	0.782844	0.82059	0.808857	0.832494	0.677981	0.663321	0.692966	0.60801
70-79	0.729505	0.711747	0.747706	0.593588	0.5726	0.615346	0.557814	0.534664	0.581967	0.753518	0.735925	0.771531	0.626886	0.605704	0.648809	0.57833	0.554836	0.602818	0.752214	0.734559	0.770294	0.622917	0.601668	0.644916	0.570873	0.547214	0.595556	0.768466	0.751199	0.786129	0.633357	0.612152	0.655297	0.587622	0.562532	0.613831	0.750435	0.725978	0.775716	0.646203	0.616655	0.677166	0.741298	0.728745	0.754066	0.609937	0.594942	0.625311	0.567895
80<=	0.545882	0.522007	0.570848	0.455414	0.422692	0.490669	0.5071	0.459599	0.55951	0.58445	0.559671	0.610325	0.497394	0.46391	0.533295	0.598577	0.540498	0.662896	0.578468	0.553575	0.60448	0.55438	0.518066	0.59324	0.643058	0.571662	0.723371	0.563417	0.537603	0.590469	0.486758	0.451755	0.524472	0.552711	0.478225	0.638799	0.563791	0.527165	0.602961	0.48869	0.436975	0.546525	0.564579	0.547263	0.582443	0.475878	0.452214	0.50078	0.551869
Total	0.731653	0.721556	0.741891	0.598023	0.585324	0.610998	0.566925	0.551825	0.582439	0.752851	0.74279	0.763049	0.628678	0.616001	0.641616	0.606763	0.590444	0.623534	0.756768	0.746684	0.766988	0.645292	0.632328	0.658521	0.616424	0.597112	0.636361	0.758161	0.747986	0.768474	0.633965	0.621077	0.647121	0.600743	0.580435	0.621762	0.766948	0.752752	0.781411	0.657663	0.639179	0.67668	0.742086	0.734941	0.7493	0.613116	0.604111	0.622254	0.586555
Gallbladder cancer (C23-24)
0-29
30-39
40-49	0.573248	0.372153	0.883005	0.288858	0.134429	0.620692	0.291115	0.135479	0.62554	0.616883	0.409922	0.928334	0.46519	0.267716	0.808326	0.390619	0.205681	0.741843	0.525145	0.354149	0.778703	0.336123	0.18875	0.598561	0.290096	0.152784	0.550817	0.82542	0.66709	1.02133	0.592623	0.404317	0.86863	0.278525	0.119199	0.650812							0.594222	0.437968	0.806221	0.373712	0.232344	0.601093	0.339009
50-59	0.473886	0.369339	0.608027	0.315804	0.222501	0.448231	0.275276	0.186417	0.406489	0.431535	0.334544	0.556646	0.29217	0.20636	0.413662	0.257085	0.175233	0.37717	0.485566	0.371604	0.634477	0.438259	0.325387	0.590286	0.390708	0.280142	0.544911	0.428435	0.315896	0.581065	0.28322	0.185888	0.431515	0.249812	0.157289	0.396759	0.403581	0.241496	0.674452	0.207323	0.0918913	0.467757	0.451359	0.377219	0.540071	0.303183	0.236411	0.388813	0.265507
60-69	0.381627	0.314889	0.46251	0.20333	0.150177	0.275296	0.178943	0.128014	0.250132	0.415295	0.342939	0.502916	0.259815	0.196959	0.34273	0.232594	0.171534	0.315389	0.38862	0.320994	0.470493	0.257528	0.197918	0.335091	0.228489	0.170636	0.305956	0.394097	0.324287	0.478935	0.267578	0.205268	0.348802	0.219004	0.159681	0.300365	0.369064	0.27566	0.494117	0.145785	0.0838346	0.253515	0.397319	0.346745	0.45527	0.229666	0.186941	0.282156	0.203943
70-79	0.314162	0.261609	0.377271	0.182086	0.138347	0.239654	0.133467	0.094139	0.189225	0.311073	0.257342	0.376022	0.149903	0.109507	0.205201	0.148945	0.106689	0.207937	0.344811	0.289479	0.41072	0.193577	0.147809	0.253518	0.160183	0.116299	0.220627	0.328347	0.266842	0.40403	0.178091	0.128582	0.246662	0.177595	0.12562	0.251074	0.276965	0.197703	0.388004	0.153708	0.0923784	0.255753	0.31262	0.273966	0.356728	0.166383	0.135182	0.204786	0.141124
80<=	0.166589	0.12584	0.220534	0.062017	0.0351327	0.109474	0.065022	0.0341023	0.123976	0.141073	0.103301	0.192657	0.0647614	0.0371155	0.113	0.0627379	0.0317552	0.12395	0.226567	0.173929	0.295136	0.0768841	0.0383531	0.154125	0.0434775	0.0154464	0.122378	0.23955	0.182691	0.314107	0.179103	0.113223	0.283316	0.168872	0.0952946	0.299258	0.171483	0.103605	0.283831	0.0800276	0.03256	0.196696	0.153855	0.124805	0.189666	0.0630612	0.0421713	0.0942989	0.0638849
Total	0.295763	0.264745	0.330415	0.159021	0.133606	0.189271	0.135008	0.110315	0.165229	0.288422	0.257205	0.323429	0.16127	0.135367	0.192129	0.150473	0.123834	0.182843	0.338049	0.304156	0.37572	0.196171	0.164252	0.234293	0.160918	0.130216	0.198859	0.337179	0.300579	0.378236	0.22011	0.184107	0.263153	0.192839	0.154797	0.24023	0.287307	0.237371	0.347749	0.141701	0.103268	0.194437	0.292148	0.269772	0.316379	0.160096	0.141475	0.181168	0.142619
Hodgkin tumor (C81)
0-29	1.00023	1.00023	1.00023	0.978725	0.949201	1.00917	0.979259	0.94972	1.00972	0.986697	0.960904	1.01318	0.98716	0.961355	1.01366	0.960624	0.916958	1.00637	1.00021	1.00021	1.00021	1.00067	1.00067	1.00067	1.00125	1.00125	1.00125	1.00022	1.00022	1.00022	0.973299	0.936784	1.01124	0.973996	0.937455	1.01196	1.00022	1.00022	1.00022	0.941958	0.867124	1.02325	0.994161	0.98242	1.00604	0.98251	0.96238	1.00306	0.970909
30-39	0.98274	0.948933	1.01775	0.930448	0.865838	0.99988	0.914108	0.842794	0.991457	1.00061	1.00061	1.00061	0.963494	0.91297	1.01681	0.945902	0.884961	1.01104	0.975548	0.9289	1.02454	0.976837	0.930127	1.02589	0.953395	0.888802	1.02268	1.00063	1.00063	1.00063	1.00207	1.00207	1.00207	1.00412	1.00412	1.00412	1.00063	1.00063	1.00063	0.935571	0.821023	1.0661	0.991344	0.973512	1.0095	0.946369	0.904244	0.990456	0.929447
40-49	1.00223	1.00223	1.00223	0.949799	0.87649	1.02924	0.897523	0.798278	1.00911	0.970557	0.912874	1.03189	0.974456	0.916541	1.03603	0.947803	0.86805	1.03488	0.973405	0.920395	1.02947	0.891831	0.793236	1.00268	0.896762	0.797621	1.00822	1.00156	1.00156	1.00156	0.97294	0.913349	1.03642	0.978051	0.918147	1.04186	1.00161	1.00161	1.00161	1.00588	1.00588	1.00588	0.98711	0.958646	1.01642	0.961632	0.913409	1.0124	0.921581
50-59	0.798887	0.665733	0.958674	0.810832	0.675687	0.973008	0.825211	0.687669	0.990262	0.971615	0.908127	1.03954	0.87977	0.762513	1.01506	0.858724	0.729606	1.01069	0.875496	0.750083	1.02188	0.88805	0.760839	1.03653	0.903197	0.773816	1.05421	0.914469	0.803702	1.0405	0.834793	0.688939	1.01153	0.78937	0.622195	1.00146							0.885306	0.805482	0.97304	0.845413	0.75251	0.949785	0.842197
60-69	0.870527	0.750536	1.0097	0.82472	0.682257	0.99693	0.779561	0.618779	0.98212	0.90255	0.792049	1.02847	0.856051	0.718216	1.02034	0.768728	0.605317	0.976254	0.771042	0.621684	0.956283	0.62739	0.459029	0.857502	0.607323	0.432611	0.852593	0.817511	0.697993	0.957495	0.786284	0.653062	0.946683	0.821709	0.682485	0.989335	0.509278	0.286676	0.904729	0.529755	0.298203	0.941106	0.886182	0.801945	0.979267	0.840429	0.737528	0.957687	0.774705
70-79	0.762563	0.541639	1.0736	0.747534	0.493292	1.13281	0.609205	0.331488	1.11959	0.721623	0.54632	0.953179	0.662428	0.467559	0.938515	0.604762	0.396786	0.921749	0.864073	0.707205	1.05573	0.809874	0.611311	1.07293	0.765237	0.536315	1.09187	0.752214	0.586242	0.965175	0.715986	0.527173	0.972425	0.742752	0.528958	1.04296	0.851557	0.653395	1.10982	0.624545	0.372712	1.04654	0.735707	0.59003	0.917351	0.690549	0.525158	0.908027	0.603083
80<=										0.418808	0.217612	0.806025	0.314066	0.127645	0.772749	0.294747	0.100023	0.868552	0.399519	0.19182	0.832111	0.365083	0.149646	0.890673	0.451843	0.185209	1.10233	0.445509	0.218788	0.907171	0.438541	0.18723	1.02718										0.383675	0.215663	0.682577	0.274775	0.121587	0.620967	0.285774
Total	0.930911	0.899037	0.963915	0.897321	0.857732	0.938736	0.879227	0.834846	0.925967	0.925026	0.89079	0.960578	0.891246	0.848895	0.935711	0.858154	0.809349	0.909901	0.912873	0.874877	0.952518	0.879575	0.833714	0.927959	0.876644	0.827308	0.928923	0.916128	0.879236	0.954568	0.887807	0.843298	0.934665	0.875971	0.815953	0.940404	0.898072	0.835494	0.965338	0.846916	0.768682	0.933114	0.928024	0.904516	0.952142	0.894423	0.865236	0.924595	0.869064
Kidney cancer (C64-65)
0-29	0.943054	0.870222	1.02198	0.943328	0.870475	1.02228	0.943617	0.870742	1.02259	0.909373	0.799295	1.03461	0.909625	0.799517	1.0349	0.909912	0.799769	1.03522	0.960376	0.887975	1.03868	0.96071	0.888284	1.03904	0.961009	0.88856	1.03937	1.00025	1.00025	1.00025	0.900484	0.781051	1.03818	0.90082	0.781343	1.03857							0.930037	0.866576	0.998146	0.930303	0.866823	0.998431	0.930591
30-39	0.945165	0.87415	1.02195	0.863224	0.758545	0.982348	0.864936	0.76005	0.984297	0.954142	0.893885	1.01846	0.88575	0.795804	0.985863	0.864066	0.767214	0.973144	0.869041	0.769218	0.981819	0.870396	0.770418	0.983349	0.872028	0.771862	0.985193	0.861054	0.764557	0.96973	0.839094	0.736702	0.955717	0.817501	0.709941	0.941358	0.945073	0.847561	1.0538	0.946602	0.848933	1.05551	0.950048	0.903173	0.999356	0.875483	0.805436	0.951621	0.864469
40-49	0.938729	0.89429	0.985376	0.916406	0.864057	0.971926	0.903857	0.8469	0.964645	0.93785	0.893048	0.984899	0.905627	0.850705	0.964094	0.892352	0.833076	0.955846	0.944188	0.900558	0.989931	0.871171	0.807922	0.939372	0.875803	0.812218	0.944367	0.938768	0.897541	0.981889	0.863731	0.805042	0.926697	0.832789	0.767387	0.903765	0.984523	0.95181	1.01836	0.971198	0.924567	1.02018	0.938289	0.90644	0.971257	0.911057	0.872695	0.951105	0.89817
50-59	0.859323	0.820466	0.900021	0.829021	0.785518	0.874933	0.819972	0.773851	0.868843	0.867309	0.829086	0.907295	0.830211	0.786505	0.876345	0.83113	0.785539	0.879368	0.92837	0.895343	0.962616	0.904293	0.864642	0.945762	0.861037	0.813496	0.911357	0.85469	0.81102	0.900712	0.821212	0.772317	0.873203	0.822068	0.770706	0.876853	0.889416	0.834131	0.948366	0.835501	0.768462	0.908388	0.863284	0.835822	0.891649	0.829599	0.798496	0.861914	0.825564
60-69	0.856865	0.824401	0.890607	0.797103	0.757921	0.83831	0.771229	0.728118	0.816892	0.857555	0.825641	0.890703	0.818123	0.780649	0.857397	0.79293	0.751338	0.836825	0.857126	0.825577	0.889882	0.799966	0.762017	0.839805	0.750513	0.707722	0.795891	0.834531	0.800659	0.869836	0.801889	0.763105	0.842645	0.761036	0.714183	0.810963	0.872548	0.830603	0.916611	0.802849	0.750027	0.85939	0.857207	0.834309	0.880734	0.807785	0.780474	0.83605	0.782296
70-79	0.81847	0.780668	0.858103	0.742617	0.695322	0.79313	0.726516	0.672298	0.785107	0.77206	0.732626	0.813617	0.707182	0.660325	0.757364	0.660785	0.607733	0.718469	0.817434	0.780137	0.856515	0.745426	0.698888	0.795063	0.721251	0.667487	0.779345	0.794999	0.755508	0.836554	0.741047	0.693236	0.792155	0.742853	0.686525	0.803802	0.829917	0.77934	0.883776	0.766757	0.702315	0.837112	0.794899	0.767311	0.823479	0.724631	0.690977	0.759925	0.693248
80<=	0.507267	0.441031	0.583451	0.493851	0.407049	0.599163	0.58318	0.456373	0.74522	0.55073	0.483434	0.627393	0.54607	0.460359	0.647738	0.696432	0.563708	0.860405	0.597887	0.53186	0.672109	0.583698	0.495617	0.687431	0.619469	0.437422	0.877282	0.526851	0.457962	0.606102	0.531695	0.440809	0.64132	0.484633	0.335041	0.701016	0.619929	0.526439	0.730021	0.545733	0.42355	0.703164	0.529151	0.480918	0.58222	0.521189	0.458326	0.592675	0.646017
Total	0.80375	0.783371	0.824659	0.755425	0.730606	0.781087	0.753574	0.724592	0.783715	0.797554	0.777021	0.818629	0.757035	0.732614	0.78227	0.759285	0.730143	0.78959	0.822798	0.80284	0.843252	0.774574	0.749604	0.800377	0.752726	0.711728	0.796085	0.794707	0.773746	0.816235	0.75746	0.732285	0.783501	0.735457	0.69973	0.773008	0.837927	0.810883	0.865872	0.778123	0.743236	0.814648	0.800628	0.786105	0.81542	0.756279	0.738783	0.774191	0.756607
Larynx cancer (C32)
0-29
30-39
40-49	0.72926	0.568457	0.935551	0.596175	0.425548	0.835215	0.553902	0.382797	0.801489	0.455761	0.249554	0.832357	0.45812	0.250846	0.836664	0.184819	0.0622022	0.549143	0.751814	0.550755	1.02627	0.503924	0.296058	0.857737	0.423372	0.227024	0.789538	0.901655	0.741155	1.09691	0.90528	0.744135	1.10132	0.910393	0.748338	1.10754							0.638048	0.495447	0.821692	0.550137	0.405592	0.746195	0.430851
50-59	0.80156	0.725522	0.885567	0.615765	0.524808	0.722485	0.531255	0.438186	0.644092	0.826548	0.745629	0.916248	0.512249	0.411188	0.638148	0.428447	0.329321	0.557409	0.820826	0.72375	0.930923	0.682412	0.566493	0.822051	0.579991	0.458454	0.733747	0.776802	0.650533	0.927579	0.468059	0.328877	0.666144	0.387724	0.254636	0.590373	0.805035	0.650662	0.996033	0.664669	0.486781	0.907565	0.812606	0.756118	0.873314	0.569813	0.499714	0.649746	0.4856
60-69	0.739144	0.649974	0.840548	0.564942	0.465333	0.685873	0.495015	0.39365	0.622481	0.741301	0.655951	0.837756	0.505692	0.410589	0.622823	0.442407	0.347119	0.563854	0.808878	0.734742	0.890494	0.632358	0.542072	0.737682	0.603942	0.509599	0.715752	0.796885	0.715627	0.88737	0.563751	0.466049	0.681936	0.467474	0.366917	0.595588	0.704081	0.585851	0.84617	0.408993	0.289553	0.577701	0.740208	0.677248	0.809022	0.533853	0.462713	0.615929	0.467317
70-79	0.796159	0.67233	0.942795	0.601512	0.45211	0.800286	0.480748	0.328098	0.704422	0.885441	0.783984	1.00003	0.742054	0.60101	0.916198	0.499917	0.350164	0.713714	0.732699	0.609536	0.880748	0.638636	0.499363	0.816752	0.533605	0.385536	0.738542	0.746669	0.612026	0.910932	0.68383	0.529043	0.883905	0.581403	0.397774	0.849802	0.775071	0.58996	1.01827	0.558825	0.34971	0.892985	0.842321	0.759929	0.933647	0.674219	0.566141	0.802929	0.489978
80<=	0.61915	0.407796	0.940047	0.442976	0.22769	0.861821	0.574303	0.295192	1.11732	0.61587	0.435232	0.871481	0.30223	0.139324	0.655614	0.309646	0.117555	0.815624	0.577352	0.322284	1.03429	0.748192	0.417649	1.34034	0.862597	0.414839	1.79364	0.798687	0.561461	1.13614	0.723383	0.410256	1.2755	0.669774	0.291545	1.53869							0.616118	0.469901	0.807832	0.35392	0.207197	0.604543	0.414591
Total	0.765471	0.714215	0.820405	0.588689	0.528476	0.655761	0.522865	0.460033	0.594279	0.76706	0.714033	0.824025	0.52552	0.462045	0.597716	0.423569	0.358888	0.499907	0.7855	0.731867	0.843063	0.65003	0.586224	0.720781	0.594236	0.524465	0.673289	0.790207	0.730683	0.854581	0.600885	0.527893	0.68397	0.512849	0.431194	0.609967	0.753416	0.666989	0.851042	0.508418	0.410417	0.629819	0.766225	0.728949	0.805408	0.5578	0.513173	0.606307	0.474345
Leukemia (C91-95)
0-29	0.869751	0.810569	0.933255	0.782986	0.7114	0.861776	0.765829	0.692425	0.847015	0.896361	0.840404	0.956043	0.811647	0.740803	0.889266	0.802448	0.73036	0.881652	0.867445	0.807408	0.931946	0.823457	0.756332	0.896538	0.788299	0.716702	0.867049	0.933551	0.883682	0.986235	0.86713	0.800085	0.939794	0.831108	0.750386	0.920513	0.80501	0.693801	0.934045	0.732055	0.609807	0.878811	0.882512	0.841133	0.925927	0.79673	0.745469	0.851516	0.78339
30-39	0.806467	0.717774	0.90612	0.747819	0.651164	0.85882	0.719196	0.619454	0.834997	0.787393	0.691934	0.89602	0.673555	0.566333	0.801075	0.658318	0.549959	0.788027	0.750464	0.634181	0.888068	0.63764	0.511648	0.794657	0.615907	0.488869	0.775956	0.729643	0.615398	0.865096	0.60555	0.483143	0.758969	0.606826	0.484162	0.760569	0.696131	0.53501	0.905776	0.653722	0.488984	0.87396	0.797375	0.730893	0.869904	0.712427	0.638261	0.795209	0.690189
40-49	0.730251	0.640054	0.833159	0.634876	0.538035	0.749148	0.588868	0.490113	0.707521	0.876959	0.815809	0.942692	0.794149	0.719267	0.876827	0.769482	0.690985	0.856896	0.964701	0.929516	1.00122	0.884784	0.824877	0.949041	0.861593	0.796047	0.932535	0.817037	0.745711	0.895186	0.713092	0.630501	0.806502	0.692782	0.606868	0.790858	0.828395	0.732501	0.936841	0.774244	0.668239	0.897066	0.812717	0.758251	0.871096	0.724406	0.662198	0.792458	0.690399
50-59	0.769739	0.717884	0.825339	0.680153	0.622169	0.743541	0.640593	0.580044	0.707462	0.807787	0.759056	0.859648	0.731588	0.676024	0.79172	0.705449	0.647132	0.769021	0.782706	0.724117	0.846035	0.725791	0.661501	0.79633	0.720677	0.654327	0.793754	0.794728	0.736622	0.857417	0.719572	0.654173	0.791509	0.673239	0.602519	0.752258	0.804735	0.728217	0.889293	0.666638	0.576341	0.771082	0.788794	0.752797	0.826512	0.705906	0.665152	0.749156	0.673103
60-69	0.765889	0.723361	0.810917	0.693552	0.645657	0.745	0.628179	0.576646	0.684317	0.793365	0.754954	0.833731	0.728838	0.684949	0.77554	0.680139	0.632499	0.731367	0.778528	0.740492	0.818518	0.71893	0.676114	0.764457	0.664624	0.618065	0.714691	0.777761	0.738867	0.818704	0.688034	0.643196	0.735997	0.642965	0.592609	0.697599	0.784191	0.727819	0.84493	0.69353	0.627798	0.766145	0.780496	0.751713	0.810381	0.712337	0.679608	0.746642	0.655831
70-79	0.677901	0.637137	0.721273	0.588576	0.542461	0.638611	0.5053	0.455471	0.56058	0.696547	0.657277	0.738164	0.601658	0.556767	0.650168	0.547602	0.498319	0.601759	0.691514	0.649658	0.736066	0.61066	0.563116	0.662218	0.583628	0.530881	0.641616	0.739967	0.700971	0.781132	0.676645	0.631103	0.725475	0.608526	0.553564	0.668944	0.692213	0.632412	0.757668	0.630104	0.561654	0.706895	0.687444	0.658892	0.717232	0.595255	0.562695	0.629699	0.526944
80<=	0.520756	0.468976	0.578253	0.472748	0.405998	0.550472	0.46555	0.376538	0.575605	0.52833	0.473985	0.588907	0.51241	0.434232	0.604662	0.686741	0.500574	0.942146	0.582235	0.526622	0.64372	0.525795	0.447315	0.618044	0.577548	0.426943	0.78128	0.534087	0.478245	0.596448	0.460027	0.388752	0.54437	0.420586	0.31751	0.557126	0.596619	0.516321	0.689405	0.472951	0.370996	0.602923	0.524266	0.486164	0.565355	0.491899	0.4394	0.550672	0.575083
Total	0.690691	0.668464	0.713657	0.615394	0.589336	0.642605	0.566694	0.53637	0.598733	0.723027	0.701748	0.744951	0.654295	0.628105	0.681577	0.658064	0.612359	0.707181	0.729722	0.707839	0.752281	0.663811	0.63693	0.691826	0.648616	0.610217	0.689432	0.72618	0.704116	0.748935	0.648558	0.622064	0.67618	0.601162	0.567138	0.637227	0.722488	0.690323	0.756151	0.631919	0.592586	0.673862	0.707053	0.691592	0.722859	0.635121	0.616514	0.654291	0.613262
Liver cancer (C22)
0-29																												0.81298	0.647688	1.02046	0.750763	0.571563	0.986148	0.751125	0.571838	0.986623							0.777972	0.61243	0.98826	0.722692	0.547732	0.953538	0.722958
30-39	0.800523	0.597219	1.07304	0.601438	0.374591	0.96566	0.502347	0.282651	0.892808	0.727699	0.516451	1.02536	0.728647	0.517124	1.02669	0.729839	0.51797	1.02837										0.86726	0.716115	1.0503	0.868628	0.717245	1.05196	0.870605	0.718878	1.05436							0.762376	0.60416	0.962025	0.668088	0.498134	0.896027	0.621533
40-49	0.465561	0.316197	0.68548	0.324356	0.193074	0.544904	0.253802	0.137342	0.469014	0.716	0.521235	0.983542	0.647473	0.445731	0.940524	0.650959	0.448131	0.945588	0.559983	0.417922	0.750333	0.44443	0.307223	0.642915	0.41715	0.281919	0.617249	0.524693	0.353833	0.77806	0.431096	0.268187	0.692964	0.433317	0.269569	0.696533	0.667703	0.456668	0.976261	0.503022	0.295577	0.856057	0.549023	0.419082	0.719254	0.431998	0.306797	0.608293	0.386152
50-59	0.415377	0.334221	0.51624	0.233777	0.167576	0.32613	0.174349	0.116483	0.260961	0.458642	0.371238	0.566623	0.293481	0.216541	0.397761	0.267636	0.192897	0.371333	0.479487	0.383926	0.598834	0.316373	0.230758	0.433753	0.284697	0.201883	0.401482	0.472035	0.36494	0.61056	0.28723	0.195438	0.422134	0.22657	0.143631	0.357401	0.395286	0.253493	0.61639	0.365219	0.226362	0.589254	0.435679	0.374117	0.507371	0.261763	0.208701	0.328316	0.218097
60-69	0.33767	0.266554	0.42776	0.170068	0.116643	0.247962	0.144015	0.0943025	0.219935	0.279427	0.2172	0.359481	0.193894	0.1401	0.268342	0.152316	0.103963	0.223157	0.430479	0.365605	0.506864	0.270095	0.21309	0.342351	0.21856	0.1655	0.288633	0.382567	0.316606	0.462272	0.228119	0.172613	0.301474	0.160751	0.11151	0.231737	0.393351	0.311992	0.495927	0.247423	0.177546	0.344802	0.30642	0.257577	0.364526	0.18279	0.142675	0.234183	0.14835
70-79	0.203303	0.155854	0.265197	0.0854488	0.0542866	0.134499	0.0552839	0.0306267	0.0997923	0.238551	0.185516	0.306748	0.122338	0.0828416	0.180666	0.0733398	0.0429668	0.125183	0.349714	0.287787	0.424967	0.16147	0.115108	0.226506	0.110452	0.070882	0.172113	0.310216	0.250947	0.383483	0.177763	0.128939	0.245076	0.148114	0.100524	0.218233	0.441317	0.35262	0.552325	0.253866	0.176739	0.36465	0.220039	0.183151	0.264356	0.102886	0.0763415	0.138661	0.063656
80<=	0.124819	0.0813703	0.191467	0.0565567	0.0257243	0.124344	0.0347901	0.0100347	0.120617	0.107811	0.0649334	0.179002	0.0389258	0.0152803	0.0991615	0.0474239	0.0186163	0.12081	0.196212	0.140039	0.274918	0.0811536	0.0423266	0.155598	0.0433275	0.0140835	0.133295	0.175845	0.12107	0.255402	0.116643	0.0670222	0.203001	0.101248	0.0484441	0.211608	0.0646898	0.0257305	0.162638	0.0394233	0.0115615	0.134428	0.116971	0.0840929	0.162705	0.0483555	0.0258953	0.0902963	0.0406208
Total	0.273773	0.241603	0.310227	0.146541	0.120892	0.177632	0.111704	0.0877192	0.142246	0.283045	0.249315	0.321338	0.179877	0.151023	0.214245	0.151942	0.124675	0.185174	0.376041	0.340559	0.415219	0.223507	0.19238	0.259669	0.176557	0.146719	0.212463	0.348127	0.312149	0.388251	0.227332	0.194875	0.265195	0.189013	0.156489	0.228297	0.363765	0.314043	0.42136	0.235003	0.190923	0.289262	0.278207	0.254481	0.304145	0.162494	0.142697	0.185036	0.130955
Lung cancer (C33-34)
0-29	0.800209	0.646652	0.990231	0.750598	0.587043	0.959722	0.75105	0.587396	0.9603																			1.00025	1.00025	1.00025	0.667217	0.456342	0.975537	0.667806	0.456745	0.976397							0.782815	0.634455	0.965866	0.696221	0.535072	0.905904	0.69664
30-39	0.77101	0.673271	0.882938	0.640709	0.531729	0.772025	0.576005	0.465111	0.713338	0.820257	0.729951	0.921734	0.722965	0.619609	0.843561	0.658514	0.550146	0.788229	0.868535	0.782774	0.963692	0.737451	0.628701	0.865012	0.719812	0.608934	0.850879	0.841448	0.741143	0.955329	0.774391	0.6611	0.907095	0.748281	0.629449	0.889546	0.63688	0.417865	0.970687	0.546894	0.329737	0.907067	0.79563	0.727408	0.870249	0.681849	0.604197	0.769481	0.617267
40-49	0.618065	0.573095	0.666564	0.421063	0.376027	0.471493	0.392359	0.347739	0.442705	0.572447	0.524364	0.62494	0.345856	0.300681	0.397819	0.315422	0.271327	0.366682	0.620146	0.569172	0.675686	0.450135	0.398615	0.508313	0.405433	0.354661	0.463475	0.661544	0.610812	0.71649	0.498479	0.445528	0.557724	0.443467	0.390251	0.503938	0.760401	0.685439	0.84356	0.546948	0.461755	0.647858	0.596524	0.563221	0.631796	0.385548	0.352895	0.421222	0.356031
50-59	0.576151	0.55388	0.599319	0.367655	0.345948	0.390724	0.304294	0.283451	0.326669	0.55328	0.530881	0.576624	0.338006	0.316743	0.360696	0.281296	0.26096	0.303218	0.572973	0.548643	0.598381	0.378053	0.354229	0.403478	0.314846	0.291875	0.339626	0.608321	0.582104	0.635719	0.3882	0.362108	0.416172	0.337703	0.311277	0.366374	0.568519	0.529596	0.610302	0.40465	0.36596	0.44743	0.564728	0.548834	0.581082	0.352844	0.3375	0.368885	0.292802
60-69	0.51839	0.49887	0.538674	0.312303	0.294074	0.331663	0.250246	0.232948	0.268828	0.511299	0.49242	0.530902	0.280508	0.263469	0.298649	0.232494	0.216218	0.249996	0.524029	0.506309	0.542369	0.317978	0.30132	0.335556	0.253572	0.237743	0.270454	0.535482	0.518083	0.553466	0.331206	0.314606	0.348682	0.268253	0.251723	0.285869	0.546425	0.521952	0.572046	0.340241	0.316643	0.365598	0.514725	0.501077	0.528745	0.295867	0.28329	0.309001	0.241065
70-79	0.446477	0.422617	0.471683	0.253601	0.23214	0.277045	0.200827	0.180192	0.223824	0.451137	0.427492	0.476089	0.265435	0.243835	0.288948	0.203479	0.182914	0.226356	0.425517	0.402976	0.44932	0.244732	0.224597	0.266671	0.204407	0.184576	0.22637	0.451013	0.429196	0.473939	0.27592	0.25566	0.297785	0.235261	0.214084	0.258532	0.470557	0.44058	0.502574	0.310317	0.281434	0.342163	0.448826	0.431894	0.466421	0.259561	0.244137	0.27596	0.202143
80<=	0.264744	0.235121	0.298098	0.150631	0.123524	0.183687	0.121528	0.0926667	0.159377	0.250949	0.221541	0.28426	0.122174	0.0970298	0.153834	0.0892706	0.0539939	0.147595	0.261799	0.230748	0.297029	0.142605	0.113886	0.178567	0.116502	0.0836179	0.162317	0.248246	0.218187	0.282447	0.159039	0.129957	0.194628	0.102166	0.0713586	0.146273	0.247185	0.20385	0.299734	0.142384	0.102664	0.197473	0.257835	0.236577	0.281003	0.136361	0.117244	0.158594	0.105551
Total	0.494829	0.483305	0.506627	0.303632	0.292757	0.314911	0.249281	0.238637	0.2604	0.483307	0.471889	0.495002	0.279619	0.269092	0.290557	0.228886	0.217684	0.240663	0.48905	0.477688	0.500683	0.302759	0.29201	0.313902	0.249748	0.239113	0.260855	0.502318	0.490955	0.513943	0.317663	0.30679	0.32892	0.26347	0.251967	0.275498	0.505718	0.489496	0.522476	0.329896	0.314045	0.346546	0.489016	0.480876	0.497294	0.291516	0.283905	0.29933	0.238991
Melanoma of the skin (C43)
0-29	1.00026	1.00026	1.00026	1.00083	1.00083	1.00083	1.00149	1.00149	1.00149	1.00026	1.00026	1.00026	0.992906	0.977579	1.00847	0.993581	0.978243	1.00916	1.00025	1.00025	1.00025	0.981784	0.960781	1.00325	0.982417	0.961401	1.00389	0.991632	0.975018	1.00853	0.974964	0.946601	1.00418	0.967218	0.934662	1.00091	0.980257	0.942574	1.01945	0.980991	0.943279	1.02021	1.00026	1.00026	1.00026	0.996336	0.987578	1.00517	0.997006
30-39	0.978314	0.960847	0.996099	0.957366	0.933001	0.982367	0.94412	0.916213	0.972877	0.986882	0.973608	1.00034	0.960813	0.93823	0.98394	0.959086	0.935594	0.983169	0.994919	0.987037	1.00286	0.984931	0.971379	0.998671	0.975293	0.9579	0.993001	1.00062	1.00062	1.00062	0.998353	0.99108	1.00568	0.975719	0.953263	0.998704	0.993364	0.979253	1.00768	0.964011	0.931613	0.997536	0.982767	0.971862	0.993794	0.959164	0.942514	0.976108	0.951918
40-49	0.976353	0.957566	0.995508	0.940334	0.910873	0.970748	0.934684	0.902903	0.967584	0.981341	0.96627	0.996647	0.947217	0.922256	0.972854	0.940491	0.913216	0.968582	0.994354	0.985952	1.00283	0.968484	0.949998	0.98733	0.968501	0.948785	0.988626	0.990134	0.98007	1.0003	0.973247	0.956578	0.990207	0.971673	0.953195	0.990509	0.993068	0.981347	1.00493	0.96736	0.942937	0.992415	0.979127	0.967261	0.991139	0.944167	0.924996	0.963736	0.937932
50-59	0.973875	0.955713	0.992382	0.938376	0.910114	0.967516	0.929536	0.897263	0.96297	0.981797	0.966058	0.997792	0.935065	0.906568	0.964458	0.925275	0.892863	0.958864	0.975487	0.958457	0.992819	0.9424	0.915886	0.969682	0.93482	0.904483	0.966174	0.994102	0.98298	1.00535	0.986933	0.968517	1.0057	0.971196	0.942555	1.00071	0.977044	0.952749	1.00196	0.950773	0.913589	0.989471	0.977859	0.965803	0.990065	0.936741	0.916568	0.957358	0.927454
60-69	0.954163	0.93212	0.976728	0.936931	0.907539	0.967275	0.905454	0.868517	0.943962	0.974661	0.957221	0.992419	0.91993	0.889811	0.951069	0.890409	0.853825	0.928561	0.983836	0.969009	0.99889	0.971032	0.947934	0.994693	0.955117	0.924825	0.986401	0.969279	0.951196	0.987706	0.907762	0.876959	0.939648	0.890322	0.852499	0.929824	0.989304	0.969591	1.00942	0.969141	0.933945	1.00566	0.964745	0.950719	0.978979	0.928207	0.907019	0.94989	0.897744
70-79	0.938035	0.909527	0.967435	0.889553	0.846839	0.934421	0.865414	0.812125	0.9222	0.948983	0.922713	0.976	0.877241	0.835132	0.921474	0.886857	0.836246	0.940531	0.982806	0.962127	1.00393	0.954807	0.918461	0.992592	0.96208	0.914536	1.0121	0.965656	0.9426	0.989277	0.91205	0.873054	0.952788	0.909592	0.856663	0.965791	0.968591	0.93601	1.00231	0.925833	0.870847	0.984291	0.943606	0.924148	0.963473	0.883324	0.853103	0.914616	0.876597
80<=	0.916432	0.859177	0.977502	0.902716	0.803831	1.01377	1.09022	0.915437	1.29837	0.94585	0.894242	1.00044	0.951015	0.855958	1.05663	1.21965	1.06148	1.40139	0.984147	0.93329	1.03778	1.21655	1.09536	1.35115	1.74604	1.44615	2.10812	0.957537	0.904948	1.01318	1.0304	0.930297	1.14127	0.995787	0.775057	1.27938	0.959385	0.883172	1.04217	1.00274	0.830678	1.21044	0.931493	0.892599	0.972081	0.927639	0.857839	1.00312	1.16052
Total	0.957548	0.946146	0.969088	0.929432	0.911368	0.947854	0.938392	0.912258	0.965275	0.971427	0.961738	0.981214	0.931223	0.914396	0.948359	0.957082	0.935038	0.979647	0.986657	0.978789	0.994588	0.991885	0.976592	1.00742	1.03683	1.00957	1.06482	0.979278	0.970481	0.988155	0.958684	0.943199	0.974423	0.945835	0.916287	0.976336	0.98137	0.969249	0.993643	0.96121	0.937398	0.985627	0.964772	0.957316	0.972286	0.930407	0.918053	0.942928	0.948337
Multiple myeloma (C88+C90)
0-29
30-39																																											1.0007	1.0007	1.0007	0.935524	0.820857	1.06621	0.870342
40-49	0.922371	0.823625	1.03296	0.726315	0.572211	0.921922	0.731099	0.57598	0.927994	0.859186	0.74076	0.996544	0.755985	0.613189	0.932036	0.760672	0.61699	0.937814	0.881788	0.765315	1.01599	0.845611	0.715319	0.999635	0.850162	0.719169	1.00502	0.91361	0.824214	1.0127	0.829388	0.711731	0.966494	0.770577	0.621579	0.95529	1.00181	1.00181	1.00181	0.939641	0.824549	1.0708	0.888982	0.808226	0.977808	0.741948	0.632614	0.870177	0.74668
50-59	0.816913	0.745662	0.894972	0.780943	0.702972	0.867561	0.686632	0.599448	0.786495	0.926269	0.870785	0.985288	0.812164	0.730019	0.903552	0.706827	0.611925	0.816446	0.880928	0.807941	0.960509	0.780455	0.687112	0.886479	0.737252	0.636575	0.853852	0.907703	0.848939	0.970534	0.821402	0.743191	0.907843	0.711292	0.61355	0.824605	0.926383	0.845182	1.01538	0.832736	0.717466	0.966525	0.866204	0.818465	0.916728	0.79499	0.737317	0.857174	0.695664
60-69	0.815598	0.759681	0.875632	0.625158	0.555524	0.70352	0.547354	0.474596	0.631265	0.759422	0.697843	0.826436	0.64975	0.579644	0.728335	0.607963	0.534076	0.692072	0.92581	0.886603	0.966752	0.767049	0.704884	0.834697	0.641174	0.570486	0.72062	0.86146	0.814302	0.91135	0.782017	0.723346	0.845446	0.73071	0.658473	0.810872	0.858667	0.791463	0.931577	0.738703	0.65189	0.837077	0.787878	0.745697	0.832446	0.637218	0.586879	0.691875	0.577156
70-79	0.770578	0.716403	0.828849	0.587811	0.522295	0.661545	0.471169	0.40203	0.552198	0.771212	0.714521	0.832401	0.576349	0.50766	0.654333	0.4699	0.39764	0.555292	0.822027	0.771186	0.876219	0.64786	0.58199	0.721186	0.565739	0.492653	0.649668	0.793907	0.739263	0.852591	0.661343	0.593411	0.737052	0.493725	0.411334	0.592619	0.730049	0.648929	0.821309	0.575561	0.481178	0.688456	0.770864	0.731226	0.812651	0.582277	0.533957	0.634969	0.470399
80<=	0.648895	0.552072	0.762698	0.488933	0.365841	0.653442	0.516481	0.365494	0.72984	0.66974	0.577149	0.777185	0.546434	0.428049	0.697561	0.48106	0.334736	0.691346	0.607761	0.513903	0.718762	0.53738	0.422355	0.683731	0.432939	0.298784	0.627331	0.603169	0.507032	0.717535	0.442806	0.332376	0.589924	0.391529	0.242686	0.631661	0.625679	0.49205	0.795598	0.513141	0.347155	0.758489	0.659952	0.591328	0.73654	0.518925	0.429819	0.626503	0.498545
Total	0.776947	0.743832	0.811537	0.620723	0.579191	0.665233	0.547234	0.502128	0.596392	0.776347	0.742126	0.812145	0.633788	0.591348	0.679274	0.556809	0.508562	0.609633	0.824247	0.792793	0.85695	0.686789	0.645953	0.730206	0.596271	0.548945	0.647678	0.808648	0.777447	0.841101	0.699194	0.659949	0.740773	0.601383	0.551109	0.656243	0.788852	0.742508	0.838089	0.664997	0.606161	0.729545	0.776658	0.752694	0.801384	0.627115	0.597118	0.658619	0.551957
Non-Hodgkin lymphoma (C82-86, C96)
0-29	0.893117	0.816351	0.977103	0.822067	0.728443	0.927725	0.804634	0.707814	0.914697	0.920272	0.848766	0.997801	0.900647	0.821959	0.986869	0.901059	0.822334	0.98732	0.915536	0.847722	0.988774	0.898991	0.825661	0.978834	0.899463	0.826094	0.979348	0.921242	0.840421	1.00984	0.895329	0.804035	0.99699	0.895984	0.804623	0.997719	0.947655	0.854771	1.05063	0.948111	0.855182	1.05114	0.905924	0.852198	0.963036	0.859128	0.795541	0.927797	0.850114
30-39	0.947936	0.892161	1.0072	0.931651	0.868073	0.999886	0.915605	0.845386	0.991657	0.959463	0.915264	1.0058	0.919585	0.858996	0.984448	0.907305	0.842437	0.977167	0.972858	0.935858	1.01132	0.918597	0.857224	0.984364	0.920204	0.858723	0.986087	0.869426	0.789337	0.957642	0.837916	0.750542	0.935461	0.839669	0.752112	0.937419	0.938125	0.859076	1.02445	0.843357	0.726476	0.979044	0.95441	0.91913	0.991044	0.924887	0.880284	0.971751	0.910971
40-49	0.923309	0.875203	0.974059	0.884012	0.825587	0.946573	0.880506	0.820041	0.94543	0.944836	0.907207	0.984025	0.906092	0.857589	0.957339	0.903847	0.853606	0.957045	0.92754	0.886285	0.970716	0.863903	0.80933	0.922155	0.861791	0.805886	0.921574	0.946951	0.912764	0.982418	0.914496	0.871277	0.959859	0.883817	0.832055	0.938799	0.915172	0.856259	0.978139	0.857322	0.783357	0.93827	0.935174	0.904941	0.966417	0.896193	0.858307	0.935751	0.893426
50-59	0.938088	0.910224	0.966805	0.882342	0.844115	0.9223	0.860663	0.818026	0.905522	0.927422	0.897561	0.958276	0.874244	0.83493	0.91541	0.858384	0.815348	0.903692	0.91347	0.877266	0.951168	0.871072	0.826447	0.918107	0.838724	0.788294	0.89238	0.913315	0.879371	0.948568	0.854985	0.811395	0.900916	0.840299	0.793006	0.890412	0.959884	0.924419	0.996709	0.873611	0.813836	0.937776	0.932777	0.912248	0.953769	0.878314	0.850693	0.906832	0.859571
60-69	0.838423	0.802936	0.875479	0.786243	0.744725	0.830075	0.731118	0.684674	0.780713	0.896144	0.868563	0.9246	0.8372	0.801884	0.874071	0.80067	0.760555	0.8429	0.899802	0.871885	0.928612	0.837948	0.801838	0.875684	0.801738	0.760532	0.845176	0.840063	0.80715	0.874318	0.779743	0.740576	0.820982	0.733333	0.686695	0.78314	0.905089	0.869321	0.942329	0.846068	0.798637	0.896315	0.869967	0.847703	0.892815	0.81409	0.786869	0.842252	0.769138
70-79	0.816198	0.776184	0.858275	0.719869	0.669308	0.77425	0.652085	0.594266	0.71553	0.850439	0.81861	0.883505	0.742374	0.700092	0.787209	0.686145	0.637267	0.738772	0.834741	0.799728	0.871286	0.751954	0.707124	0.799626	0.715613	0.663542	0.771771	0.817783	0.782029	0.855172	0.726405	0.681145	0.774674	0.66819	0.610265	0.731613	0.85982	0.817663	0.904151	0.792113	0.736529	0.851892	0.83615	0.810996	0.862085	0.732995	0.700224	0.767299	0.671941
80<=	0.656457	0.592352	0.727499	0.553492	0.453376	0.675715	0.598781	0.473049	0.757931	0.749914	0.69069	0.814217	0.689095	0.597152	0.795195	0.748103	0.605706	0.923978	0.704386	0.63913	0.776304	0.705625	0.612208	0.813296	0.567329	0.429851	0.748777	0.66962	0.604012	0.742355	0.667924	0.578132	0.771662	0.662976	0.524243	0.838424	0.752134	0.674438	0.83878	0.767035	0.656225	0.896557	0.706374	0.662099	0.753609	0.625877	0.555632	0.705003	0.681079
Total	0.833711	0.814168	0.853724	0.763067	0.735644	0.791513	0.733669	0.702353	0.766383	0.87135	0.854714	0.88831	0.802038	0.77858	0.826203	0.782726	0.752414	0.81426	0.86026	0.842325	0.878577	0.806215	0.782711	0.830425	0.760986	0.727887	0.79559	0.833683	0.815087	0.852704	0.77747	0.753988	0.801683	0.742544	0.711332	0.775127	0.876642	0.854026	0.899857	0.823712	0.793269	0.855323	0.854227	0.841471	0.867176	0.784331	0.76636	0.802724	0.760493
Oesophagus cancer (C15)
0-29
30-39
40-49																																											0.668579	0.457242	0.977598	0.504422	0.296257	0.858854	0.423098
50-59	0.346288	0.248162	0.483214	0.143941	0.0800312	0.258885	0.130277	0.0696097	0.243818	0.240069	0.142167	0.40539	0.146705	0.0723373	0.297527	0.099885	0.0417414	0.239019	0.377421	0.255311	0.557932	0.229429	0.131567	0.400084	0.181367	0.09513	0.34578	0.503978	0.342008	0.742653	0.213823	0.102466	0.446197	0.217653	0.104302	0.454191	0.335574	0.160575	0.701294	0.255816	0.105494	0.620337	0.304164	0.228428	0.40501	0.14491	0.0914574	0.229604	0.118052
60-69	0.333838	0.246112	0.452835	0.165877	0.101833	0.270199	0.145402	0.0850307	0.248638	0.318161	0.239719	0.42227	0.19472	0.130676	0.290151	0.148413	0.0920922	0.239178	0.305583	0.216781	0.430764	0.128764	0.071128	0.233105	0.0447472	0.0161608	0.123899	0.376189	0.273396	0.517631	0.185374	0.110183	0.311876	0.0699965	0.0287986	0.17013	0.180953	0.0856524	0.382289				0.325109	0.263868	0.400564	0.181788	0.133072	0.248338	0.146962
70-79	0.333588	0.231868	0.479932	0.194391	0.113064	0.334218	0.196901	0.111001	0.349275	0.223102	0.134229	0.370819	0.112119	0.051296	0.24506	0.100989	0.0420925	0.242293	0.319493	0.225251	0.453163	0.116992	0.0598589	0.228655	0.129203	0.0661072	0.252522	0.249326	0.159442	0.389881	0.134508	0.0686898	0.263394	0.126994	0.0613943	0.262688	0.105435	0.0440297	0.252477	0.0572817	0.0173596	0.189013	0.282213	0.208738	0.381551	0.155824	0.0987441	0.245899	0.152405
80<=	0.149447	0.0741032	0.301398	0.0820556	0.0257024	0.261964	0.0791642	0.016709	0.375066	0.176063	0.0894383	0.346588	0.107501	0.025606	0.451321	0.104026	0.0113833	0.950649	0.165662	0.0744382	0.36868	0.138779	0.0511279	0.376694	0.204678	0.0754061	0.555567	0.310838	0.191145	0.505481	0.152662	0.0657724	0.354338	0.167712	0.0616303	0.45639	0.209028	0.0822507	0.531214	0.175081	0.0564062	0.54344	0.161671	0.0979535	0.266837	0.0895576	0.0313536	0.25581	0.0693877
Total	0.306869	0.254779	0.369609	0.15444	0.114126	0.208995	0.142942	0.100976	0.202349	0.273197	0.221812	0.336487	0.165345	0.118901	0.229931	0.121426	0.0672908	0.219112	0.30659	0.250595	0.375098	0.148425	0.10677	0.206333	0.13129	0.0898699	0.191799	0.343647	0.281133	0.420062	0.171205	0.122921	0.238455	0.129328	0.0832176	0.200988	0.184854	0.122374	0.279235	0.101273	0.0557458	0.183983	0.290322	0.252576	0.333709	0.159738	0.127549	0.200052	0.132021
Ovarian cancer (C56)
0-29	0.949447	0.895456	1.00669	0.882031	0.803859	0.967804	0.882504	0.804291	0.968324	0.921798	0.851564	0.997825	0.882991	0.799621	0.975052	0.863844	0.775166	0.962668	0.964514	0.91752	1.01391	0.929256	0.864727	0.9986	0.911956	0.840787	0.989149	0.982693	0.949475	1.01707	0.983216	0.94998	1.01761	0.984044	0.95078	1.01847	1.00023	1.00023	1.00023	0.913854	0.807859	1.03376	0.936617	0.892286	0.983151	0.882464	0.824374	0.944647	0.873843
30-39	0.91456	0.859578	0.973059	0.818901	0.744266	0.90102	0.755536	0.67291	0.848306	0.926131	0.874795	0.980481	0.852936	0.784157	0.927746	0.83313	0.760643	0.912525	0.937466	0.890027	0.987433	0.854496	0.786337	0.928563	0.8138	0.738813	0.896399	0.9411	0.8921	0.99279	0.859098	0.787705	0.936961	0.836994	0.761116	0.920437	0.971238	0.916827	1.02888	0.943393	0.868451	1.0248	0.920375	0.882336	0.960055	0.836005	0.784417	0.890986	0.794542
40-49	0.859356	0.817205	0.903682	0.708288	0.653733	0.767396	0.640554	0.582991	0.703801	0.873861	0.832765	0.916985	0.736697	0.68267	0.795	0.61542	0.556286	0.68084	0.876762	0.838875	0.91636	0.747753	0.698059	0.800985	0.672414	0.618791	0.730683	0.881641	0.842272	0.922851	0.805052	0.756762	0.856425	0.733722	0.678698	0.793208	0.824163	0.759754	0.894032	0.687634	0.609769	0.775443	0.866459	0.836755	0.897218	0.7222	0.683294	0.763321	0.628232
50-59	0.807392	0.770155	0.84643	0.631693	0.586229	0.680682	0.515303	0.468178	0.56717	0.760961	0.721055	0.803076	0.571052	0.524917	0.621242	0.468689	0.422125	0.52039	0.853635	0.817385	0.891493	0.65722	0.608966	0.709296	0.551036	0.500393	0.606804	0.787103	0.745116	0.831455	0.607966	0.5581	0.662288	0.528634	0.475173	0.588111	0.861129	0.810449	0.914979	0.685832	0.618452	0.760552	0.784117	0.756554	0.812684	0.601285	0.568434	0.636035	0.491915
60-69	0.722955	0.686177	0.761705	0.495251	0.454122	0.540104	0.386106	0.345709	0.431223	0.712473	0.674591	0.752481	0.501071	0.459072	0.546913	0.401204	0.359608	0.447612	0.760177	0.726234	0.795707	0.566559	0.526844	0.609268	0.448213	0.407894	0.492518	0.74821	0.711662	0.786636	0.556823	0.514559	0.602559	0.442005	0.396631	0.49257	0.791161	0.741728	0.843889	0.545122	0.484509	0.613317	0.717815	0.691207	0.745447	0.498079	0.468302	0.529748	0.393464
70-79	0.588822	0.543974	0.637369	0.381033	0.335748	0.432427	0.313149	0.267705	0.366308	0.593409	0.550888	0.639211	0.387229	0.343971	0.435928	0.287696	0.246001	0.336457	0.597612	0.553101	0.645704	0.368855	0.324209	0.419648	0.287125	0.243519	0.338538	0.594573	0.55104	0.641545	0.390015	0.345615	0.440119	0.294032	0.248027	0.34857	0.59301	0.526297	0.66818	0.407714	0.339027	0.490318	0.591225	0.560004	0.624188	0.384244	0.35238	0.418988	0.299682
80<=	0.300214	0.243746	0.369765	0.244397	0.184622	0.323524	0.266758	0.184102	0.386525	0.308648	0.254627	0.374128	0.206191	0.153349	0.277242	0.245226	0.173194	0.347216	0.293153	0.235465	0.364975	0.197347	0.140611	0.276975	0.199755	0.111788	0.356945	0.316904	0.260024	0.386226	0.229185	0.169127	0.31057	0.187937	0.117312	0.301081	0.416875	0.332051	0.523369	0.206755	0.134161	0.31863	0.30455	0.264315	0.350909	0.224136	0.182676	0.275006	0.257303
Total	0.693089	0.672951	0.713829	0.519656	0.497314	0.543001	0.443368	0.419808	0.46825	0.675143	0.654911	0.696	0.50154	0.479379	0.524726	0.422637	0.399861	0.446711	0.71878	0.699093	0.739021	0.545311	0.523026	0.568545	0.462069	0.436911	0.488675	0.695765	0.675298	0.716854	0.540283	0.517323	0.564263	0.456239	0.430385	0.483647	0.728821	0.699733	0.759117	0.539583	0.505933	0.575472	0.684023	0.669682	0.698672	0.510502	0.49466	0.526851	0.432906
Pancreas cancer (C25)
0-29										0.72775	0.516521	1.02536	0.728181	0.516827	1.02597	0.728653	0.517163	1.02663																									0.800407	0.627303	1.02128	0.734147	0.5475	0.984423	0.734599
30-39	0.692968	0.490403	0.979204	0.231489	0.0943303	0.568082	0.231998	0.0945375	0.569329	0.810042	0.66187	0.991384	0.668069	0.49808	0.896073	0.669192	0.498917	0.897579	0.294327	0.147521	0.58723	0.117933	0.0377488	0.368441	0.118136	0.0378136	0.369074	0.579289	0.400149	0.838628	0.474552	0.301068	0.748003	0.475391	0.301601	0.749325	0.800619	0.597289	1.07317	0.601575	0.374641	0.965972	0.765268	0.637094	0.919229	0.501113	0.360662	0.696258	0.502
40-49	0.413758	0.309469	0.55319	0.224024	0.142569	0.352018	0.20935	0.130438	0.336001	0.437446	0.325499	0.587895	0.348146	0.243573	0.497615	0.294922	0.196844	0.441867	0.480515	0.379418	0.608548	0.303624	0.215263	0.428256	0.277655	0.192299	0.400899	0.500937	0.401094	0.625634	0.251513	0.171493	0.36887	0.19946	0.127883	0.311099	0.484858	0.34041	0.690601	0.227852	0.122177	0.424928	0.424785	0.344805	0.523319	0.28185	0.21162	0.375388	0.249201
50-59	0.393329	0.335309	0.46139	0.188792	0.144415	0.246805	0.15189	0.111625	0.206678	0.420609	0.36471	0.485075	0.203692	0.15994	0.259412	0.17937	0.13774	0.233584	0.449239	0.389623	0.517976	0.214781	0.167749	0.274999	0.191556	0.146498	0.250473	0.509946	0.447249	0.581432	0.256114	0.20363	0.322126	0.207697	0.157445	0.273988	0.518431	0.428949	0.626579	0.278637	0.202733	0.382961	0.407734	0.366509	0.453596	0.196639	0.164231	0.235441	0.166374
60-69	0.346536	0.306077	0.392344	0.131907	0.10427	0.166869	0.107332	0.0819636	0.140553	0.360968	0.323943	0.402226	0.163174	0.135338	0.196735	0.130372	0.104886	0.162051	0.427708	0.390106	0.468933	0.231748	0.199988	0.268552	0.184675	0.15521	0.219732	0.419199	0.381182	0.461007	0.199254	0.168995	0.234931	0.134901	0.106973	0.17012	0.342898	0.293484	0.400633	0.179042	0.139755	0.229373	0.35451	0.326709	0.384676	0.149175	0.128807	0.172764	0.120045
70-79	0.248757	0.217046	0.285102	0.0883573	0.0680104	0.114791	0.0761819	0.0564299	0.102848	0.248856	0.217698	0.284473	0.106568	0.0845537	0.134314	0.0897556	0.0685405	0.117537	0.273381	0.241032	0.310072	0.118247	0.094977	0.147218	0.102629	0.0798796	0.131856	0.322112	0.288801	0.359265	0.130496	0.106647	0.159678	0.106193	0.0826207	0.13649	0.3291	0.283165	0.382488	0.140694	0.10704	0.184927	0.248797	0.226116	0.273753	0.097588	0.0820134	0.11612	0.0830344
80<=	0.137017	0.10913	0.17203	0.0657986	0.0446465	0.096972	0.0653502	0.0402864	0.106007	0.154131	0.124684	0.190532	0.0717124	0.0487291	0.105536	0.0532633	0.0251829	0.112655	0.162218	0.132705	0.198295	0.0842787	0.0599977	0.118386	0.0824026	0.0542583	0.125146	0.160449	0.130363	0.197479	0.0625814	0.0407875	0.0960203	0.0656436	0.0400228	0.107666	0.141744	0.103341	0.194418	0.0387876	0.0181826	0.0827427	0.145624	0.12466	0.170114	0.0688364	0.0522946	0.0906106	0.0593855
Total	0.26885	0.249515	0.289683	0.11118	0.0973783	0.126938	0.0962666	0.0824573	0.112389	0.288879	0.269903	0.30919	0.139743	0.124987	0.156241	0.116615	0.099766	0.136308	0.314502	0.295117	0.335161	0.159016	0.143467	0.176251	0.137203	0.1217	0.154682	0.337041	0.317164	0.358162	0.153841	0.138233	0.17121	0.121674	0.106317	0.139249	0.31549	0.288326	0.345212	0.149404	0.128176	0.174147	0.279311	0.265616	0.293712	0.126092	0.115762	0.137344	0.106906
Stomach cancer (C16)
0-29																																											0.384718	0.202459	0.73105	0.384931	0.202571	0.731455	0.308145
30-39	0.714831	0.549585	0.929763	0.381944	0.226563	0.643886	0.334879	0.188069	0.596289	0.400267	0.240947	0.664933	0.200473	0.089166	0.450726	0.200814	0.0893178	0.451494	0.609114	0.443006	0.837505	0.522949	0.35795	0.764006	0.523885	0.35859	0.765373	0.500395	0.281494	0.88952	0.200619	0.0686024	0.586687										0.561381	0.430605	0.731873	0.293405	0.184735	0.466002	0.269467
40-49	0.478234	0.371948	0.614892	0.294771	0.203233	0.427539	0.28111	0.191126	0.41346	0.570805	0.467858	0.696404	0.335744	0.243262	0.463385	0.323627	0.23211	0.451227	0.54958	0.439755	0.686833	0.292195	0.199479	0.428006	0.261024	0.172634	0.39467	0.644065	0.54177	0.765675	0.359418	0.263594	0.490076	0.291741	0.199902	0.425773	0.653458	0.48879	0.873601	0.569245	0.402006	0.806056	0.526873	0.449854	0.617078	0.316271	0.247395	0.404322	0.303436
50-59	0.556673	0.4916	0.630361	0.344311	0.283627	0.417978	0.277303	0.220527	0.348697	0.554375	0.481918	0.637726	0.343095	0.275902	0.426652	0.303074	0.238035	0.385884	0.569783	0.492243	0.659538	0.390094	0.315535	0.482269	0.327723	0.256404	0.418879	0.54944	0.470198	0.642037	0.376808	0.301506	0.470918	0.305445	0.229661	0.406235	0.586964	0.475195	0.725023	0.374782	0.270146	0.519947	0.555643	0.506199	0.609917	0.34374	0.297261	0.397487	0.28866
60-69	0.502472	0.452285	0.558226	0.32414	0.277472	0.378656	0.289294	0.243463	0.343754	0.485905	0.434821	0.54299	0.323876	0.27623	0.379739	0.271598	0.225879	0.32657	0.565311	0.516105	0.619208	0.400407	0.351655	0.455917	0.345737	0.297658	0.401583	0.552255	0.498379	0.611955	0.401262	0.347935	0.462762	0.339838	0.286138	0.403617	0.583501	0.504863	0.674388	0.381612	0.304408	0.478396	0.494355	0.457949	0.533656	0.323974	0.289829	0.36214	0.280602
70-79	0.442338	0.401866	0.486886	0.300646	0.262053	0.344923	0.279091	0.239143	0.325713	0.497057	0.454241	0.543909	0.316632	0.275848	0.363445	0.299667	0.257079	0.349312	0.47338	0.429565	0.521665	0.328753	0.286175	0.377666	0.310047	0.265401	0.362203	0.43216	0.387392	0.482102	0.29993	0.257293	0.349633	0.219696	0.177053	0.272609	0.413105	0.351334	0.485736	0.273221	0.216292	0.345134	0.468448	0.438573	0.500359	0.308222	0.279602	0.339772	0.288885
80<=	0.286429	0.24578	0.333801	0.186334	0.145193	0.239131	0.272699	0.204283	0.364028	0.295809	0.254015	0.34448	0.201106	0.156408	0.258578	0.267888	0.196617	0.364993	0.348796	0.30327	0.401157	0.209622	0.165274	0.265871	0.151751	0.0978283	0.235395	0.306792	0.261437	0.360014	0.177335	0.136457	0.230459	0.167142	0.117342	0.238077	0.315552	0.244345	0.407512	0.158322	0.0966356	0.259385	0.290968	0.261155	0.324184	0.193419	0.161938	0.23102	0.278077
Total	0.42592	0.402029	0.45123	0.277123	0.254069	0.302268	0.281067	0.254421	0.310503	0.441057	0.416203	0.467394	0.285724	0.261277	0.312458	0.283681	0.255616	0.314827	0.471718	0.446188	0.498709	0.317382	0.292143	0.344801	0.274276	0.244744	0.307371	0.443964	0.417364	0.472259	0.295529	0.270052	0.323409	0.243159	0.21563	0.274203	0.454556	0.414885	0.498021	0.290144	0.251691	0.334471	0.433222	0.415847	0.451323	0.281268	0.264271	0.299358	0.283109
Thyroid cancer (C73)
0-29	1.00025	1.00025	1.00025	1.00079	1.00079	1.00079	1.00141	1.00141	1.00141	0.99042	0.97157	1.00964	0.990914	0.972055	1.01014	0.99147	0.9726	1.01071	1.00024	1.00024	1.00024	0.990644	0.971221	1.01046	0.991262	0.971827	1.01109	1.00023	1.00023	1.00023	1.00076	1.00076	1.00076	0.985668	0.955467	1.01682	1.00024	1.00024	1.00024	1.00091	1.00091	1.00091	0.994801	0.984261	1.00545	0.995314	0.984768	1.00597	0.995899
30-39	0.988428	0.971813	1.00533	0.98375	0.963476	1.00445	0.979352	0.956002	1.00327	1.00062	1.00062	1.00062	1.00206	1.00206	1.00206	1.00383	1.00383	1.00383	0.995281	0.984904	1.00577	0.980677	0.960169	1.00162	0.982398	0.961855	1.00338	0.995442	0.985383	1.0056	0.996861	0.986788	1.00704	0.998902	0.988807	1.0091	1.00065	1.00065	1.00065	1.00231	1.00231	1.00231	0.99496	0.987167	1.00281	0.993576	0.984041	1.0032	0.992486
40-49	1.00232	1.00232	1.00232	0.995828	0.97993	1.01198	1.00169	0.9857	1.01794	0.988438	0.973369	1.00374	0.992688	0.977555	1.00806	0.988773	0.969245	1.00869	0.993862	0.982883	1.00496	0.994105	0.980646	1.00775	0.99131	0.97394	1.00899	0.997838	0.990286	1.00545	0.99792	0.987236	1.00872	0.999623	0.986488	1.01293	1.00162	1.00162	1.00162	1.00592	1.00592	1.00592	0.994532	0.986	1.00314	0.994129	0.983096	1.00529	0.994565
50-59	0.988856	0.969304	1.0088	0.979162	0.94936	1.0099	0.977242	0.941365	1.01449	0.992171	0.97633	1.00827	0.977568	0.950258	1.00566	0.983783	0.953277	1.01527	0.962193	0.934721	0.990472	0.964958	0.934401	0.996515	0.975054	0.942773	1.00844	0.994018	0.978267	1.01002	1.00084	0.981355	1.02071	1.00375	0.975581	1.03273	0.970718	0.93805	1.00452	0.983823	0.950714	1.01809	0.990708	0.978284	1.00329	0.978314	0.958062	0.998995	0.980975
60-69	0.955365	0.921249	0.990744	0.923759	0.87592	0.974212	0.918567	0.863485	0.977164	0.94075	0.905044	0.977864	0.942078	0.899964	0.986163	0.947065	0.898847	0.997871	0.986003	0.964676	1.0078	0.987244	0.95672	1.01874	0.99937	0.962196	1.03798	0.943538	0.904526	0.984233	0.934644	0.885751	0.986237	0.93494	0.873676	1.0005	0.974421	0.931285	1.01956	0.983339	0.926971	1.04314	0.947687	0.922708	0.973343	0.933594	0.901606	0.966716	0.933941
70-79	0.722042	0.638455	0.816573	0.699296	0.604829	0.808517	0.712668	0.606568	0.837327	0.712416	0.632522	0.802401	0.678388	0.588155	0.782465	0.676703	0.576071	0.794915	0.932577	0.877982	0.990566	0.879251	0.799202	0.967317	0.872904	0.775344	0.982739	0.876604	0.814193	0.943798	0.912092	0.839218	0.991294	0.96097	0.872913	1.05791	0.783837	0.688479	0.892402	0.796285	0.68828	0.921236	0.716856	0.657925	0.781066	0.688066	0.621261	0.762055	0.693933
80<=	0.354083	0.232344	0.53961	0.420593	0.264578	0.668608	0.226996	0.0792954	0.64981	0.42332	0.285155	0.628429	0.428916	0.270372	0.68043	0.518208	0.318159	0.84404	0.47864	0.343854	0.666258	0.339837	0.202119	0.571392	0.324714	0.168652	0.625189	0.64437	0.49093	0.845768	0.547458	0.366024	0.818827	0.501294	0.279654	0.898594	0.521954	0.311156	0.875561	0.493698	0.249455	0.977082	0.385412	0.287649	0.516401	0.425732	0.305768	0.592761	0.371767
Total	0.923132	0.904811	0.941823	0.914308	0.892866	0.936265	0.905216	0.874209	0.937322	0.931306	0.915205	0.947691	0.926294	0.907752	0.945215	0.932349	0.911893	0.953263	0.959548	0.946521	0.972755	0.945851	0.928698	0.963322	0.948841	0.928982	0.969126	0.962436	0.949603	0.975442	0.963725	0.948018	0.979692	0.967636	0.947194	0.988519	0.95464	0.936676	0.972948	0.960596	0.940012	0.98163	0.927556	0.91541	0.939863	0.920839	0.906732	0.935165	0.920105
[truncated: 20 more columns]

## Sheet: Supplementary Table  5
Supplementary table 5 1-, 3- and 5-year net survival of Hungarian cancer patients diagnosed between 2011–2019 by sex, age cohorts and tumor type (HMD mortality table – December 31, 2020).
In case of empty cells, results were not available
	2011-2012									2013-2014									2015-2016									2017-2018						2019			2011-2014									2015-2019
Total population	1-year	95% CI Lower	95% CI Higher	3-year	95% CI Lower	95% CI Higher	5-year	95% CI Lower	95% CI Higher	1-year	95% CI Lower	95% CI Higher	3-year	95% CI Lower	95% CI Higher	5-year	95% CI Lower	95% CI Higher	1-year	95% CI Lower	95% CI Higher	3-year	95% CI Lower	95% CI Higher	5-year	95% CI Lower	95% CI Higher	1-year	95% CI Lower	95% CI Higher	3-year	95% CI Lower	95% CI Higher	1-year	95% CI Lower	95% CI Higher	1-year	95% CI Lower	95% CI Higher	3-year	95% CI Lower	95% CI Higher	5-year	95% CI Lower	95% CI Higher	1-year	95% CI Lower	95% CI Higher	3-year
All sites excl. non-melanoma (C00-97)
0-29	0.935179	0.924936	0.945536	0.873794	0.85999	0.887819	0.852353	0.837584	0.867383	0.939961	0.929749	0.950284	0.882642	0.868816	0.896687	0.860671	0.845772	0.875832	0.944571	0.934755	0.95449	0.892333	0.879041	0.905826	0.871463	0.856965	0.886205	0.938886	0.92829	0.949602	0.886596	0.872251	0.901177	0.93025	0.913839	0.946955	0.937492	0.930243	0.944798	0.878074	0.868276	0.887982	0.856377	0.845857	0.867029	0.939681	0.933049	0.946361	0.887533
30-39	0.926378	0.918075	0.934755	0.852843	0.84156	0.864278	0.823906	0.811717	0.836277	0.930745	0.922768	0.938791	0.860846	0.849948	0.871884	0.826997	0.815037	0.839132	0.939414	0.931811	0.947078	0.880009	0.869623	0.890519	0.850417	0.838713	0.862284	0.934873	0.926662	0.943156	0.87329	0.861848	0.884885	0.944262	0.932966	0.955695	0.928588	0.922826	0.934386	0.856894	0.849037	0.864823	0.825471	0.816915	0.834116	0.9385	0.933481	0.943545	0.878528
40-49	0.824038	0.815725	0.832437	0.711905	0.701944	0.722008	0.668958	0.658502	0.679579	0.846448	0.838615	0.854353	0.742479	0.732907	0.752176	0.707966	0.697903	0.718174	0.870153	0.863114	0.877249	0.774203	0.765379	0.783129	0.73899	0.729452	0.748653	0.88189	0.875105	0.888727	0.793091	0.784207	0.802075	0.894053	0.884805	0.903398	0.835301	0.829581	0.841061	0.727272	0.720347	0.734262	0.688563	0.681286	0.695918	0.879536	0.875199	0.883896	0.787235
50-59	0.725421	0.719618	0.731271	0.583708	0.577168	0.590323	0.535525	0.52875	0.542388	0.728273	0.722262	0.734333	0.582601	0.575805	0.589477	0.538004	0.530967	0.545134	0.750605	0.744315	0.756947	0.619347	0.612141	0.626639	0.569145	0.56147	0.576925	0.762702	0.756237	0.769221	0.629411	0.621661	0.637258	0.779761	0.770774	0.788852	0.726791	0.722611	0.730995	0.583176	0.578456	0.587935	0.536716	0.531826	0.541651	0.76082	0.75678	0.764882	0.628575
60-69	0.712182	0.707234	0.717165	0.574453	0.568826	0.580135	0.523903	0.517961	0.529913	0.715362	0.710535	0.720222	0.581787	0.576283	0.587343	0.537172	0.531341	0.543067	0.725107	0.720459	0.729784	0.594467	0.589127	0.599854	0.543591	0.537774	0.54947	0.724693	0.720002	0.729415	0.593182	0.587583	0.598835	0.738501	0.731829	0.745234	0.713806	0.710347	0.717282	0.578198	0.574258	0.582165	0.530679	0.52651	0.534881	0.72752	0.724556	0.730496	0.595943
70-79	0.671989	0.666282	0.677744	0.548834	0.542227	0.555521	0.507224	0.499888	0.514668	0.695152	0.689632	0.700715	0.572859	0.566368	0.579425	0.531183	0.523945	0.538522	0.698044	0.692564	0.703567	0.58173	0.57528	0.588252	0.542165	0.534725	0.549709	0.699609	0.694173	0.705087	0.582912	0.576216	0.589685	0.708713	0.701182	0.716325	0.683751	0.679777	0.687748	0.561034	0.556395	0.565713	0.519391	0.514227	0.524607	0.700864	0.697424	0.704322	0.583316
80<=	0.53744	0.528975	0.546041	0.434914	0.424513	0.44557	0.408468	0.395149	0.422236	0.552359	0.543824	0.561027	0.449767	0.43925	0.460536	0.41716	0.404104	0.430638	0.56328	0.554538	0.572159	0.46444	0.453608	0.47553	0.423355	0.409265	0.43793	0.559292	0.550355	0.568373	0.452618	0.44094	0.464605	0.56772	0.554866	0.580871	0.54482	0.538795	0.550912	0.442261	0.434839	0.449809	0.412767	0.403395	0.422358	0.562549	0.556908	0.568246	0.459819
Total	0.698228	0.695462	0.701004	0.573653	0.570433	0.576891	0.531029	0.527426	0.534657	0.70957	0.706838	0.712313	0.586501	0.583297	0.589724	0.545775	0.542205	0.549369	0.721884	0.719173	0.724604	0.605425	0.602226	0.608641	0.561293	0.557592	0.565019	0.723783	0.721043	0.726534	0.605976	0.602591	0.609379	0.734863	0.73099	0.738756	0.703907	0.701962	0.705858	0.580086	0.577813	0.582369	0.538413	0.535874	0.540964	0.725169	0.723442	0.7269	0.607626
Bladder cancer (C67)
0-29	1.00057	1.00057	1.00057	1.00169	1.00169	1.00169	1.00289	1.00289	1.00289	0.947855	0.854948	1.05086	0.948824	0.855822	1.05193	0.9499	0.856793	1.05312	1.00057	1.00057	1.00057	1.00148	1.00148	1.00148	1.00255	1.00255	1.00255	1.00041	1.00041	1.00041	1.00125	1.00125	1.00125				0.976144	0.930577	1.02394	0.977192	0.931576	1.02504	0.978338	0.932668	1.02624	1.00047	1.00047	1.00047	1.00137
30-39	1.00111	1.00111	1.00111	0.983611	0.945761	1.02298	0.966459	0.913847	1.0221	0.968441	0.925079	1.01384	0.971172	0.927688	1.01669	0.957791	0.905067	1.01359	1.0012	1.0012	1.0012	0.946058	0.885089	1.01123	0.949271	0.888095	1.01466	1.0012	1.0012	1.0012	0.963886	0.91141	1.01938	0.97074	0.91477	1.03013	0.983164	0.958814	1.00813	0.976799	0.947106	1.00742	0.961738	0.923825	1.00121	0.993759	0.979438	1.00829	0.950492
40-49	0.915717	0.876526	0.95666	0.887347	0.841546	0.935641	0.860077	0.80875	0.914661	0.934508	0.898716	0.971725	0.878749	0.830768	0.929501	0.861809	0.809617	0.917366	0.938517	0.904743	0.973551	0.891382	0.846772	0.938343	0.873532	0.82381	0.926254	0.935827	0.901091	0.971901	0.874142	0.824656	0.926597	0.931722	0.882197	0.984026	0.924959	0.898168	0.95255	0.88318	0.849719	0.917959	0.861047	0.824063	0.899691	0.936097	0.914105	0.958619	0.884979
50-59	0.888752	0.867805	0.910205	0.807155	0.779819	0.835448	0.786796	0.756806	0.817973	0.893618	0.872	0.915772	0.821066	0.792947	0.850182	0.783006	0.751387	0.815956	0.900026	0.876777	0.923893	0.8349	0.804701	0.866233	0.809389	0.775201	0.845085	0.89051	0.864748	0.91704	0.795379	0.759944	0.832467	0.878941	0.841604	0.917935	0.891056	0.875952	0.906421	0.813745	0.794032	0.833948	0.785011	0.763117	0.807533	0.892444	0.876643	0.908529	0.818004
60-69	0.865807	0.84865	0.88331	0.771845	0.749308	0.795059	0.740049	0.714631	0.766371	0.870622	0.853945	0.887624	0.784253	0.762309	0.806829	0.731005	0.705848	0.757059	0.874001	0.857862	0.890444	0.792517	0.77125	0.814371	0.742642	0.717366	0.76881	0.864884	0.848267	0.881826	0.767392	0.744406	0.791087	0.878802	0.855419	0.902824	0.868244	0.856248	0.880408	0.778131	0.762337	0.794252	0.73546	0.717485	0.753886	0.871218	0.86079	0.881772	0.782699
70-79	0.811331	0.790272	0.832952	0.71734	0.689917	0.745853	0.678561	0.646253	0.712483	0.837826	0.81764	0.85851	0.720096	0.692682	0.748594	0.678842	0.646672	0.712611	0.833998	0.813882	0.854611	0.751274	0.724598	0.778933	0.690312	0.657219	0.725071	0.830745	0.810597	0.851394	0.735581	0.707465	0.764814	0.837693	0.8109	0.865371	0.824536	0.809884	0.839453	0.718704	0.699203	0.73875	0.678707	0.655743	0.702475	0.833515	0.820871	0.846353	0.741875
80<=	0.684439	0.650535	0.720109	0.599767	0.5539	0.649432	0.55889	0.500563	0.624015	0.678339	0.643967	0.714545	0.587578	0.541017	0.638146	0.55371	0.493517	0.621246	0.668234	0.633321	0.705071	0.550971	0.505627	0.60038	0.565787	0.505264	0.63356	0.700003	0.664741	0.737134	0.608068	0.556694	0.664183	0.719592	0.666779	0.776588	0.681418	0.657092	0.706644	0.593734	0.560656	0.628763	0.556293	0.513689	0.602429	0.68998	0.667235	0.713501	0.582765
Total	0.824407	0.813215	0.835753	0.737441	0.722647	0.752537	0.704288	0.686572	0.722462	0.833871	0.822814	0.845076	0.741816	0.726966	0.756969	0.699703	0.681795	0.718081	0.833514	0.82239	0.844789	0.749251	0.734538	0.764258	0.712295	0.694193	0.730868	0.833284	0.822015	0.844708	0.740015	0.724082	0.756298	0.844491	0.828852	0.860426	0.829104	0.82122	0.837064	0.739613	0.729101	0.750277	0.702017	0.689375	0.714892	0.835579	0.828492	0.842726	0.746656
Breast cancer (C50)
0-29	0.976214	0.943959	1.00957	0.844211	0.769929	0.925659	0.784535	0.701099	0.877901	0.987813	0.963908	1.01231	0.91343	0.853883	0.977131	0.8766	0.807368	0.951769	0.989976	0.970173	1.01018	0.938994	0.892458	0.987957	0.895032	0.834839	0.959566	0.978764	0.949868	1.00854	0.909859	0.851278	0.972472	1.00029	1.00029	1.00029	0.981907	0.961545	1.0027	0.878181	0.829339	0.929899	0.829721	0.773874	0.889598	0.987064	0.972348	1.002	0.933688
30-39	0.982861	0.972929	0.992895	0.908578	0.886837	0.930852	0.865657	0.839924	0.892178	0.97639	0.964713	0.988208	0.921702	0.901141	0.942732	0.854942	0.828117	0.882636	0.9768	0.965309	0.988428	0.908036	0.886173	0.930439	0.855797	0.828323	0.884183	0.977294	0.966371	0.988342	0.932326	0.913239	0.951812	0.982183	0.967624	0.99696	0.979662	0.971993	0.987393	0.915067	0.900034	0.930352	0.860361	0.841689	0.879449	0.978024	0.971015	0.985083	0.921793
40-49	0.978871	0.971817	0.985976	0.937917	0.926054	0.949933	0.89162	0.876339	0.907166	0.986393	0.980674	0.992146	0.937454	0.925793	0.949262	0.908223	0.894163	0.922504	0.984681	0.979166	0.990226	0.939891	0.929339	0.950562	0.905874	0.892335	0.919618	0.982814	0.977123	0.988538	0.941553	0.930628	0.952607	0.980948	0.97254	0.989429	0.982687	0.978153	0.987243	0.937684	0.929352	0.946092	0.900044	0.889642	0.910567	0.983171	0.979575	0.986781	0.940219
50-59	0.970098	0.963684	0.976555	0.919831	0.90943	0.93035	0.871145	0.858146	0.884341	0.965211	0.958151	0.972322	0.914281	0.903233	0.925465	0.873981	0.860588	0.887582	0.965146	0.957676	0.972673	0.916611	0.905065	0.928304	0.876192	0.86151	0.891125	0.969422	0.962176	0.976722	0.919153	0.906799	0.931676	0.970121	0.960151	0.980195	0.967745	0.962984	0.97253	0.91716	0.90957	0.924812	0.872512	0.863162	0.881963	0.967805	0.963176	0.972456	0.917965
60-69	0.956941	0.949988	0.963944	0.905239	0.894645	0.915958	0.862859	0.849902	0.876013	0.961109	0.954425	0.967839	0.911208	0.900844	0.921692	0.875367	0.862734	0.888185	0.956132	0.949257	0.963057	0.919955	0.910035	0.929983	0.882442	0.869636	0.895437	0.953444	0.946364	0.960577	0.908126	0.897112	0.919275	0.967528	0.958196	0.976951	0.959031	0.954204	0.963882	0.908232	0.900809	0.915716	0.869132	0.860063	0.878297	0.957149	0.952765	0.961554	0.917005
70-79	0.923714	0.912551	0.935014	0.851828	0.835169	0.868818	0.804316	0.78373	0.825442	0.915448	0.904307	0.926726	0.846454	0.830228	0.862997	0.804818	0.784933	0.825206	0.933136	0.922875	0.943511	0.866722	0.851124	0.882606	0.81178	0.791394	0.832691	0.926824	0.916312	0.937456	0.858845	0.842018	0.876008	0.942038	0.92811	0.956174	0.919477	0.911574	0.927448	0.849074	0.837416	0.860893	0.804581	0.790223	0.819199	0.932408	0.925888	0.938973	0.864703
80<=	0.801598	0.779085	0.824761	0.684399	0.651292	0.719189	0.63968	0.595861	0.686722	0.817478	0.794923	0.840673	0.726105	0.692267	0.761596	0.678055	0.633644	0.725579	0.801788	0.778822	0.825432	0.706503	0.672997	0.741677	0.655686	0.608933	0.706028	0.824983	0.802366	0.848236	0.726695	0.689196	0.766236	0.834481	0.802767	0.867448	0.809347	0.793339	0.825678	0.704756	0.680908	0.72944	0.658409	0.626885	0.691517	0.817396	0.802923	0.832131	0.720386
Total	0.936531	0.931862	0.941224	0.872271	0.86511	0.879491	0.826579	0.817513	0.835746	0.937854	0.933225	0.942505	0.878161	0.87109	0.88529	0.838072	0.829165	0.847075	0.938902	0.934337	0.943489	0.883912	0.877019	0.890858	0.840151	0.830917	0.849488	0.940326	0.935792	0.944881	0.883246	0.87577	0.890786	0.948698	0.942465	0.954973	0.937191	0.933901	0.940492	0.875206	0.870168	0.880274	0.832309	0.825943	0.838724	0.941384	0.93852	0.944257	0.885339
Cancer of brain and CNS (C70-72)
0-29	0.899	0.860678	0.939028	0.811387	0.762059	0.863908	0.767888	0.71483	0.824883	0.934658	0.900867	0.969718	0.824089	0.772716	0.878878	0.763984	0.707012	0.825548	0.903727	0.86123	0.94832	0.796265	0.738966	0.858006	0.771642	0.71147	0.836904	0.826577	0.771236	0.885889	0.745508	0.681536	0.815485	0.881238	0.815018	0.952837	0.915612	0.889549	0.942438	0.817303	0.781331	0.854931	0.766068	0.72677	0.807491	0.869126	0.837726	0.901704	0.765368
30-39	0.857219	0.807724	0.909747	0.77045	0.711347	0.834464	0.694753	0.630433	0.765634	0.865315	0.816444	0.91711	0.765337	0.705174	0.830632	0.665109	0.598742	0.738833	0.903857	0.855275	0.955199	0.748572	0.678534	0.825839	0.695012	0.618211	0.781353	0.92399	0.879428	0.97081	0.755669	0.680994	0.838532	0.938419	0.873007	1.00873	0.86122	0.826082	0.897853	0.767919	0.725188	0.813167	0.680091	0.633106	0.730562	0.917562	0.887425	0.948723	0.76126
40-49	0.741187	0.68198	0.805534	0.596464	0.530776	0.67028	0.518163	0.451465	0.594715	0.791176	0.737557	0.848694	0.558807	0.494701	0.631221	0.47066	0.406597	0.544817	0.753344	0.699352	0.811505	0.586428	0.525481	0.654443	0.536786	0.474085	0.607779	0.775661	0.720193	0.835402	0.576177	0.510736	0.650002	0.835621	0.762276	0.916022	0.766981	0.726568	0.809643	0.577014	0.53023	0.627927	0.493627	0.446335	0.54593	0.776204	0.74108	0.812991	0.586113
50-59	0.547443	0.50036	0.598958	0.32803	0.28417	0.378659	0.294538	0.251482	0.344965	0.560214	0.511835	0.613166	0.309887	0.265687	0.361439	0.272839	0.229907	0.323788	0.614985	0.561378	0.67371	0.373715	0.321242	0.434761	0.341888	0.289396	0.403903	0.614189	0.560643	0.672849	0.354046	0.300767	0.416763	0.613996	0.538665	0.699862	0.553622	0.519407	0.590092	0.319214	0.287362	0.354597	0.283992	0.252805	0.319027	0.614451	0.57985	0.651118	0.366387
60-69	0.396964	0.35767	0.440573	0.179415	0.149084	0.215916	0.146017	0.117711	0.181131	0.410678	0.369635	0.456277	0.201887	0.168839	0.241404	0.173263	0.141568	0.212053	0.394517	0.353508	0.440282	0.179502	0.147897	0.217859	0.148975	0.118963	0.186559	0.439022	0.398428	0.483752	0.230402	0.19452	0.272903	0.371765	0.3149	0.4389	0.403541	0.374701	0.434601	0.190178	0.167181	0.216339	0.159064	0.137212	0.184397	0.408916	0.382481	0.437177	0.201236
70-79	0.291317	0.250533	0.33874	0.153854	0.121248	0.195227	0.142629	0.109229	0.186243	0.251842	0.213797	0.296658	0.165787	0.132467	0.207487	0.138443	0.106097	0.18065	0.245296	0.20574	0.292458	0.137713	0.105705	0.179413	0.124866	0.0910552	0.171231	0.298941	0.256836	0.347949	0.172471	0.135614	0.219344	0.257233	0.20255	0.326679	0.271265	0.242711	0.303177	0.159858	0.135715	0.188297	0.140413	0.116238	0.169615	0.269409	0.242796	0.29894	0.151822
80<=	0.154709	0.11033	0.216937	0.111521	0.0686949	0.181045	0.0760798	0.0372592	0.155348	0.132309	0.0938455	0.186536	0.0877657	0.0529852	0.145377	0.094797	0.0545607	0.164706	0.122998	0.0832568	0.18171	0.0668887	0.0352473	0.126934	0.0399934	0.0130119	0.122924	0.154041	0.109506	0.216687	0.094187	0.0553425	0.160296	0.067024	0.0322503	0.139292	0.142638	0.11194	0.181755	0.0990306	0.069632	0.140841	0.0856885	0.05463	0.134404	0.124027	0.0969831	0.158613	0.0703833
Total	0.500617	0.479722	0.522423	0.345717	0.325592	0.367087	0.307874	0.287808	0.329339	0.495232	0.474178	0.517221	0.338332	0.318154	0.359789	0.297996	0.278126	0.319285	0.492127	0.469937	0.515364	0.331352	0.310261	0.353878	0.301607	0.280085	0.324783	0.506431	0.484259	0.529618	0.337286	0.315403	0.360688	0.472585	0.440689	0.50679	0.497951	0.483023	0.513339	0.342058	0.327679	0.357068	0.30298	0.288715	0.317951	0.494229	0.479999	0.508881	0.329898
Cancer of lip, oral cavity and pharynx (C00-14)
0-29	0.937908	0.829765	1.06014	0.938625	0.830399	1.06096	0.939429	0.831111	1.06186	1.0004	1.0004	1.0004	0.964079	0.896554	1.03669	0.964852	0.897273	1.03752	0.963394	0.895929	1.03594	0.889972	0.780878	1.01431	0.890714	0.781528	1.01515	0.971832	0.918905	1.02781	0.972704	0.91973	1.02873	0.933733	0.819366	1.06406	0.977126	0.933584	1.0227	0.954586	0.894292	1.01895	0.955371	0.895027	1.01978	0.961447	0.919437	1.00538	0.927886
30-39	0.867538	0.786269	0.957207	0.635245	0.525038	0.768585	0.586522	0.474702	0.724681	0.903435	0.841746	0.969644	0.746621	0.658172	0.846956	0.687363	0.593732	0.795761	0.884686	0.81978	0.95473	0.770184	0.686123	0.864543	0.716888	0.624468	0.822986	0.897453	0.822964	0.978685	0.864957	0.781069	0.957854	0.849433	0.737112	0.97887	0.888263	0.837875	0.941681	0.699552	0.627968	0.779297	0.644747	0.570341	0.728861	0.88229	0.835996	0.931146	0.810444
40-49	0.643433	0.602548	0.687092	0.408476	0.367101	0.454513	0.349721	0.309529	0.39513	0.66986	0.626273	0.716479	0.436629	0.391327	0.487175	0.402932	0.357903	0.453626	0.743339	0.699406	0.790032	0.565159	0.515704	0.619356	0.49564	0.444756	0.552345	0.737371	0.692001	0.785716	0.553304	0.501339	0.610655	0.794713	0.732195	0.862569	0.655541	0.625401	0.687133	0.421369	0.390301	0.454909	0.374094	0.3435	0.407413	0.7499	0.721215	0.779725	0.569681
50-59	0.626597	0.604352	0.64966	0.366596	0.344375	0.39025	0.309015	0.287366	0.332294	0.613413	0.590011	0.637743	0.351951	0.328957	0.376553	0.305037	0.282483	0.329393	0.61526	0.589496	0.64215	0.405154	0.378999	0.433115	0.351474	0.325022	0.380079	0.610817	0.581684	0.641409	0.388461	0.358188	0.421293	0.641223	0.60097	0.684173	0.620311	0.604095	0.636962	0.359609	0.343471	0.376504	0.30711	0.291317	0.323759	0.618316	0.600725	0.636422	0.398552
60-69	0.632692	0.608445	0.657906	0.414296	0.389014	0.441221	0.34535	0.320159	0.372522	0.622353	0.598086	0.647605	0.391794	0.366896	0.41838	0.328035	0.303319	0.354766	0.63275	0.609871	0.656489	0.403401	0.379623	0.428669	0.352883	0.328346	0.379253	0.619088	0.595818	0.643267	0.428545	0.40334	0.455326	0.646778	0.61374	0.681594	0.627506	0.61025	0.64525	0.403004	0.385088	0.421754	0.336649	0.318799	0.355499	0.629958	0.615199	0.64507	0.416551
70-79	0.634042	0.595723	0.674826	0.457895	0.415726	0.50434	0.393724	0.348828	0.444399	0.678327	0.640853	0.717993	0.497901	0.455377	0.544396	0.439426	0.393786	0.490357	0.671302	0.635865	0.708713	0.510173	0.470004	0.553775	0.442925	0.398038	0.492874	0.617621	0.580796	0.656782	0.437944	0.396416	0.483822	0.668516	0.619042	0.721943	0.656127	0.629053	0.684366	0.477815	0.447429	0.510263	0.416481	0.383886	0.451843	0.649689	0.626655	0.67357	0.475591
80<=	0.624978	0.562741	0.694098	0.499822	0.418599	0.596804	0.470203	0.331661	0.666617	0.631257	0.57372	0.694565	0.501258	0.429814	0.584577	0.457345	0.3723	0.561816	0.648838	0.588497	0.715367	0.497907	0.42306	0.585995	0.422075	0.332298	0.536107	0.587798	0.526453	0.656291	0.45993	0.380118	0.556501	0.605908	0.521178	0.704412	0.628203	0.585297	0.674253	0.500298	0.445159	0.562266	0.463466	0.377992	0.568268	0.61601	0.576637	0.658071	0.472407
Total	0.635094	0.621241	0.649256	0.411324	0.396549	0.426649	0.351209	0.334	0.369304	0.638764	0.624716	0.653129	0.413602	0.398659	0.429105	0.360991	0.345512	0.377163	0.650048	0.635888	0.664524	0.449335	0.433925	0.465291	0.392409	0.375927	0.409613	0.630938	0.615955	0.646286	0.442587	0.425758	0.46008	0.662277	0.641265	0.683978	0.6369	0.627003	0.646952	0.412442	0.401878	0.423284	0.35602	0.344331	0.368107	0.644972	0.635678	0.654402	0.447181
Cancer of the corpus uteri (C54)
0-29	1.00031	1.00031	1.00031	1.0009	1.0009	1.0009	0.901498	0.741029	1.09672																												1.00029	1.00029	1.00029	1.0009	1.0009	1.0009	0.934893	0.820371	1.0654	1.00027	1.00027	1.00027	0.909923
30-39	0.982504	0.94811	1.01815	0.965844	0.917955	1.01623	0.967717	0.919735	1.0182	0.953766	0.903721	1.00658	0.892616	0.819754	0.971955	0.894257	0.821261	0.973741	0.961487	0.910126	1.01575	0.943373	0.881424	1.00968	0.925603	0.855081	1.00194	0.959006	0.904634	1.01665	0.91882	0.844469	0.999718	0.955203	0.873787	1.0442	0.967049	0.935316	0.999858	0.926474	0.880261	0.975113	0.928222	0.881922	0.976953	0.959361	0.924664	0.995361	0.933084
40-49	0.963509	0.935534	0.992321	0.895846	0.850597	0.943502	0.879281	0.83016	0.931308	0.965748	0.939603	0.99262	0.949645	0.917189	0.983249	0.928902	0.890208	0.969278	0.949488	0.921071	0.978782	0.892296	0.851956	0.934545	0.873667	0.828196	0.921634	0.983792	0.966375	1.00152	0.920194	0.88089	0.96125	0.977868	0.951458	1.00501	0.964666	0.945447	0.984274	0.923689	0.895766	0.952482	0.904982	0.873562	0.937532	0.968848	0.954333	0.983583	0.911018
50-59	0.94069	0.920292	0.96154	0.893427	0.865805	0.92193	0.874507	0.843527	0.906624	0.916472	0.891688	0.941943	0.848935	0.816084	0.883108	0.836819	0.801561	0.873629	0.946611	0.927258	0.966368	0.887155	0.85927	0.915945	0.875768	0.845003	0.907653	0.967288	0.951551	0.983285	0.924626	0.90014	0.949778	0.943604	0.916028	0.972011	0.929262	0.913277	0.945526	0.872438	0.850986	0.894431	0.856763	0.833252	0.880938	0.954262	0.942781	0.965882	0.904969
60-69	0.910272	0.889376	0.93166	0.817737	0.788536	0.848019	0.782259	0.749475	0.816477	0.915982	0.896668	0.935712	0.834237	0.807308	0.862064	0.818903	0.789109	0.849822	0.930342	0.913099	0.947911	0.854007	0.829129	0.879632	0.818866	0.789617	0.849197	0.920648	0.902351	0.939317	0.834898	0.807602	0.863116	0.915945	0.889853	0.942802	0.913275	0.899036	0.92774	0.826414	0.8065	0.84682	0.801558	0.779335	0.824416	0.923598	0.912211	0.935127	0.843418
70-79	0.836925	0.806757	0.868221	0.677587	0.637429	0.720276	0.654285	0.609146	0.70277	0.865886	0.837312	0.895435	0.747572	0.70852	0.788776	0.698473	0.653471	0.746573	0.854625	0.827082	0.883086	0.734075	0.697071	0.773044	0.700085	0.656645	0.746399	0.857944	0.829131	0.887757	0.701278	0.659428	0.745784	0.853753	0.814913	0.894445	0.851198	0.830276	0.872647	0.712089	0.683753	0.741599	0.676077	0.643843	0.709924	0.855677	0.837814	0.873921	0.720857
80<=	0.71582	0.662035	0.773975	0.536009	0.468247	0.613577	0.464562	0.38395	0.562098	0.768953	0.715903	0.825934	0.566354	0.496652	0.645839	0.57611	0.489369	0.678226	0.720924	0.663612	0.783186	0.598015	0.524223	0.682194	0.524161	0.429757	0.639304	0.761982	0.706727	0.821558	0.603949	0.526274	0.693088	0.758426	0.680989	0.844668	0.741827	0.703541	0.782196	0.550756	0.501171	0.605248	0.519181	0.458279	0.588176	0.744908	0.708808	0.782847	0.596686
Total	0.877315	0.863463	0.89139	0.769236	0.750223	0.78873	0.737336	0.715335	0.760014	0.889434	0.876156	0.902913	0.791146	0.772633	0.810103	0.771444	0.750233	0.793254	0.89402	0.881552	0.906665	0.807058	0.789835	0.824656	0.77436	0.753351	0.795955	0.902939	0.890642	0.915407	0.80303	0.784463	0.822037	0.894999	0.877595	0.912749	0.883393	0.873776	0.893116	0.780227	0.766907	0.793778	0.75446	0.739106	0.770134	0.897704	0.889853	0.905625	0.805057
Cervical cancer (C53)
0-29	0.980648	0.954227	1.0078	0.941945	0.897552	0.988534	0.942545	0.898124	0.989164	1.00027	1.00027	1.00027	0.964664	0.925531	1.00545	0.965309	0.92615	1.00612	0.988759	0.966733	1.01129	0.94329	0.895861	0.99323	0.928717	0.874183	0.986652	0.948945	0.883009	1.01981	0.856778	0.747378	0.982193				0.989451	0.974696	1.00443	0.952141	0.921694	0.983593	0.952761	0.922295	0.984234	0.970612	0.942523	0.999538	0.907905
30-39	0.930994	0.901328	0.961637	0.844282	0.802154	0.888623	0.801682	0.7554	0.8508	0.932661	0.905048	0.961117	0.804377	0.761183	0.850023	0.770132	0.724311	0.818853	0.949938	0.924429	0.976152	0.871531	0.832679	0.912196	0.858339	0.817617	0.901089	0.932685	0.899002	0.96763	0.820293	0.766634	0.877708	0.940451	0.890896	0.992763	0.931879	0.911556	0.952655	0.823096	0.792518	0.854854	0.784933	0.751985	0.819324	0.942254	0.92312	0.961785	0.848278
40-49	0.866112	0.832732	0.900829	0.70257	0.658176	0.749959	0.67293	0.627135	0.722069	0.88998	0.860622	0.920339	0.758154	0.718219	0.80031	0.720037	0.677958	0.764728	0.922135	0.899029	0.945834	0.77764	0.742097	0.814885	0.734069	0.694902	0.775444	0.902124	0.873319	0.931878	0.761982	0.718492	0.808105	0.904017	0.863376	0.946571	0.878612	0.856348	0.901455	0.731681	0.701598	0.763055	0.697605	0.666238	0.73045	0.911723	0.895042	0.928716	0.766638
50-59	0.825846	0.79328	0.859748	0.664378	0.623802	0.707592	0.619583	0.577274	0.664992	0.829959	0.795617	0.865784	0.613644	0.569484	0.661228	0.555642	0.510147	0.605193	0.841955	0.807996	0.877343	0.663874	0.620059	0.710786	0.601839	0.555156	0.652447	0.870083	0.835885	0.90568	0.679706	0.630245	0.733048	0.826959	0.772849	0.884857	0.827767	0.80398	0.852259	0.640615	0.610369	0.67236	0.589634	0.558214	0.622822	0.849745	0.827391	0.872702	0.66868
60-69	0.791346	0.75123	0.833604	0.614931	0.566524	0.667474	0.565001	0.514425	0.620549	0.770815	0.730541	0.813308	0.594201	0.546747	0.645773	0.52953	0.480298	0.583808	0.81463	0.777925	0.853066	0.629111	0.583226	0.678607	0.566957	0.517033	0.621703	0.832329	0.795616	0.870736	0.62856	0.579539	0.681728	0.769196	0.708805	0.834732	0.780805	0.752123	0.81058	0.604281	0.569952	0.640677	0.546778	0.510961	0.585106	0.813614	0.789381	0.838591	0.620855
70-79	0.64282	0.582479	0.709411	0.410152	0.347257	0.484438	0.353239	0.289073	0.431649	0.733851	0.672959	0.800254	0.510433	0.440248	0.591807	0.464606	0.390371	0.552959	0.731765	0.673054	0.795598	0.573255	0.505294	0.650356	0.553385	0.477454	0.64139	0.645687	0.583406	0.714617	0.500297	0.42971	0.582478	0.646349	0.558807	0.747605	0.684927	0.641143	0.731702	0.456467	0.408251	0.510378	0.404649	0.354326	0.462118	0.680612	0.641104	0.722555	0.533331
80<=	0.37268	0.290856	0.477523	0.196265	0.124835	0.308567	0.158026	0.0868726	0.28746	0.48726	0.402478	0.589902	0.294998	0.211343	0.411766	0.236749	0.148991	0.376196	0.43167	0.334126	0.557692	0.261321	0.170895	0.399594	0.180321	0.0951666	0.341672	0.473271	0.378314	0.592063	0.29394	0.199288	0.433548	0.562796	0.443118	0.714798	0.432327	0.370902	0.503924	0.24718	0.188267	0.324529	0.197982	0.136525	0.287103	0.480598	0.417953	0.552633	0.269421
Total	0.799562	0.781814	0.817712	0.64156	0.619895	0.663982	0.600137	0.577379	0.623792	0.820287	0.803126	0.837816	0.651423	0.629796	0.673792	0.603409	0.580415	0.627315	0.846253	0.83025	0.862565	0.696147	0.675501	0.717425	0.65079	0.6282	0.674192	0.825922	0.807664	0.844592	0.661151	0.636966	0.686254	0.799777	0.771803	0.828764	0.809907	0.797517	0.82249	0.646481	0.631096	0.662242	0.601773	0.585501	0.618497	0.830371	0.819219	0.841676	0.67246
Colorectum cancer (C18-21)
0-29	0.817045	0.725776	0.919792	0.70094	0.595061	0.825659	0.6682	0.559874	0.797485	0.904496	0.839835	0.974135	0.781862	0.693037	0.882071	0.741489	0.64786	0.848649	0.97772	0.935124	1.02226	0.842137	0.741754	0.956105	0.820257	0.714848	0.941208	0.914202	0.845318	0.9887	0.787141	0.680215	0.910874	0.944949	0.847461	1.05365	0.865041	0.809051	0.924906	0.74535	0.675007	0.823023	0.708422	0.635293	0.789968	0.942104	0.901242	0.984818	0.817164
30-39	0.858681	0.814967	0.90474	0.683466	0.626007	0.746199	0.624749	0.565134	0.690654	0.847609	0.80507	0.892395	0.703485	0.65004	0.761324	0.62452	0.568157	0.686476	0.914004	0.878345	0.95111	0.759066	0.705524	0.81667	0.668644	0.610021	0.732901	0.894068	0.855399	0.934484	0.701221	0.643253	0.764413	0.921248	0.872879	0.972297	0.852818	0.822042	0.884746	0.694061	0.65439	0.736137	0.624626	0.583036	0.669183	0.907337	0.883879	0.931417	0.731991
40-49	0.865943	0.841488	0.891108	0.700604	0.667822	0.734995	0.606746	0.57166	0.643984	0.858441	0.833491	0.884137	0.715267	0.682963	0.749099	0.651376	0.617039	0.687623	0.868893	0.84486	0.89361	0.671724	0.638529	0.706644	0.598261	0.562589	0.636194	0.88703	0.864922	0.909704	0.734921	0.702561	0.768773	0.890531	0.860448	0.921665	0.862192	0.844643	0.880107	0.707926	0.684743	0.731894	0.629042	0.604253	0.654847	0.880755	0.866313	0.895438	0.707497
50-59	0.836648	0.822777	0.850752	0.652005	0.633904	0.670622	0.570653	0.551426	0.59055	0.827322	0.812883	0.842018	0.65573	0.637292	0.674702	0.582561	0.562968	0.602836	0.836822	0.821595	0.852332	0.672699	0.653061	0.692928	0.583617	0.56194	0.60613	0.851702	0.836387	0.867297	0.689533	0.668116	0.711636	0.847376	0.826155	0.869142	0.832085	0.822053	0.842239	0.653824	0.640852	0.667058	0.576473	0.562679	0.590605	0.844633	0.834961	0.854418	0.680243
60-69	0.794032	0.782824	0.805401	0.637099	0.623243	0.651263	0.559619	0.544697	0.57495	0.807944	0.79711	0.818926	0.652137	0.638491	0.666076	0.584623	0.569833	0.599796	0.818161	0.807732	0.828724	0.670732	0.65745	0.684283	0.601775	0.586878	0.61705	0.814906	0.804322	0.825629	0.673288	0.659193	0.687684	0.838808	0.82485	0.853002	0.801063	0.793254	0.808949	0.644698	0.634943	0.654603	0.572253	0.561705	0.582999	0.821152	0.81457	0.827788	0.675237
70-79	0.73473	0.722329	0.747344	0.590685	0.575616	0.606147	0.539403	0.522506	0.556848	0.757673	0.745614	0.769926	0.622802	0.607856	0.638114	0.565612	0.548749	0.582994	0.752694	0.740608	0.764977	0.619775	0.604882	0.635034	0.567678	0.550229	0.58568	0.761424	0.749558	0.773478	0.621375	0.605769	0.637384	0.75209	0.735383	0.769176	0.746228	0.737555	0.755002	0.606779	0.596123	0.617625	0.552537	0.540543	0.564797	0.756067	0.748486	0.763725	0.620022
80<=	0.541841	0.523799	0.560504	0.427133	0.405256	0.450191	0.406564	0.37916	0.43595	0.575125	0.556445	0.594431	0.459531	0.436732	0.48352	0.421226	0.393281	0.451157	0.588375	0.569629	0.607737	0.496306	0.472853	0.520923	0.455748	0.424711	0.489053	0.581752	0.562329	0.601846	0.468737	0.443472	0.495441	0.576719	0.549038	0.605795	0.557865	0.544817	0.571225	0.442722	0.42681	0.459228	0.413623	0.393857	0.434381	0.583584	0.571365	0.596064	0.482491
Total	0.736795	0.729986	0.743666	0.587366	0.579079	0.595771	0.528124	0.518779	0.537637	0.755388	0.748692	0.762145	0.611875	0.60362	0.620243	0.552165	0.542821	0.561671	0.76142	0.75473	0.768169	0.624467	0.616164	0.632882	0.563064	0.55313	0.573177	0.765881	0.759166	0.772654	0.626128	0.617293	0.63509	0.772134	0.762844	0.781537	0.746042	0.74126	0.750856	0.599556	0.593693	0.605476	0.540082	0.533456	0.54679	0.765349	0.761119	0.769603	0.626752
Gallbladder cancer (C23-24)
0-29
30-39																			0.706678	0.525557	0.950218	0.59031	0.402805	0.865099	0.414694	0.241606	0.711784										0.471123	0.291045	0.76262	0.354338	0.192823	0.651142	0.355397	0.1934	0.653089	0.577535	0.419111	0.795844	0.454873
40-49	0.609377	0.455493	0.81525	0.361954	0.223985	0.584908	0.329041	0.19582	0.552895	0.608301	0.464583	0.796478	0.368282	0.23748	0.571129	0.309836	0.187683	0.511491	0.554542	0.419009	0.733916	0.372831	0.248504	0.559359	0.349524	0.227632	0.536686	0.704911	0.573543	0.866368	0.537138	0.397531	0.725773	0.60161	0.405134	0.893369	0.608758	0.498451	0.743474	0.365303	0.263132	0.507146	0.318537	0.220857	0.459418	0.624175	0.532075	0.732218	0.449971
50-59	0.397264	0.32381	0.487382	0.274146	0.208548	0.360378	0.236103	0.173561	0.321182	0.401339	0.326833	0.492829	0.250757	0.186839	0.336542	0.194426	0.136902	0.276121	0.496954	0.414168	0.596289	0.341359	0.26451	0.440535	0.281376	0.207933	0.380761	0.432842	0.352256	0.531863	0.21597	0.148912	0.313228	0.447494	0.322267	0.621381	0.399243	0.345211	0.461733	0.262544	0.214657	0.321113	0.215455	0.170678	0.271979	0.462063	0.406895	0.524711	0.277007
60-69	0.358487	0.305647	0.420462	0.205057	0.161274	0.260726	0.179329	0.137046	0.234659	0.394752	0.342749	0.454645	0.251455	0.205318	0.30796	0.212526	0.168238	0.268473	0.443666	0.390274	0.504362	0.26678	0.219412	0.324374	0.221937	0.175996	0.27987	0.428323	0.375133	0.489055	0.286005	0.236189	0.346327	0.428549	0.350325	0.524238	0.377438	0.339466	0.419658	0.229283	0.196259	0.267863	0.196629	0.164727	0.23471	0.434655	0.399625	0.472757	0.266683
70-79	0.318143	0.274546	0.368663	0.194441	0.15653	0.241533	0.133263	0.0996752	0.17817	0.330634	0.286821	0.381139	0.170841	0.135501	0.215399	0.163151	0.126195	0.210929	0.359763	0.313691	0.412602	0.20623	0.166601	0.255284	0.181075	0.141116	0.23235	0.366334	0.318224	0.421717	0.191652	0.150365	0.244275	0.321873	0.256095	0.404547	0.32441	0.292816	0.359414	0.182456	0.155662	0.213862	0.148261	0.12221	0.179864	0.355481	0.324723	0.389152	0.192556
80<=	0.181507	0.144082	0.228652	0.0783303	0.051106	0.120057	0.0837831	0.0516506	0.135906	0.162085	0.127128	0.206655	0.0786749	0.0516278	0.119892	0.0631883	0.035778	0.111598	0.235327	0.190593	0.290561	0.0939266	0.0614623	0.143539	0.068057	0.0372273	0.124418	0.241853	0.194197	0.301203	0.14436	0.0991624	0.210157	0.209581	0.146556	0.29971	0.171598	0.145089	0.202949	0.0783159	0.057911	0.10591	0.0730102	0.0502355	0.10611	0.233182	0.202604	0.268374	0.115921
Total	0.302832	0.277362	0.330642	0.175928	0.154136	0.200801	0.14609	0.124885	0.170896	0.309944	0.284812	0.337294	0.176553	0.155173	0.200878	0.152706	0.131286	0.177619	0.372094	0.344707	0.401656	0.214014	0.189835	0.241272	0.177992	0.153719	0.206098	0.369117	0.340832	0.39975	0.21891	0.192455	0.249001	0.339612	0.298563	0.386305	0.306444	0.288323	0.325705	0.176225	0.160666	0.193292	0.149457	0.134033	0.166657	0.365256	0.347171	0.384283	0.210465
Hodgkin tumor (C81)
0-29	0.989167	0.97384	1.00474	0.956235	0.926323	0.987114	0.951497	0.919865	0.984216	0.993793	0.98106	1.00669	0.99462	0.981877	1.00753	0.969173	0.941265	0.997909	0.994102	0.981923	1.00643	0.988672	0.97153	1.00612	0.989645	0.972486	1.00711	1.00035	1.00035	1.00035	0.986765	0.967215	1.00671	1.00037	1.00037	1.00037	0.991298	0.981121	1.00158	0.973917	0.956505	0.991647	0.959645	0.938129	0.981654	0.997671	0.9924	1.00297	0.985948
30-39	0.992092	0.975034	1.00945	0.958741	0.921631	0.997345	0.952317	0.911841	0.99459	1.0009	1.0009	1.0009	0.977106	0.948679	1.00638	0.962259	0.925952	0.99999	0.990695	0.971078	1.01071	0.972338	0.938884	1.00698	0.952335	0.908079	0.998747	0.978224	0.947718	1.00971	0.96249	0.917633	1.00954	0.978223	0.935595	1.02279	0.996556	0.988063	1.00512	0.968049	0.944543	0.99214	0.95738	0.929996	0.985571	0.983542	0.966811	1.00056	0.961856
40-49	0.962917	0.919072	1.00885	0.902173	0.833786	0.976169	0.883242	0.807744	0.965797	0.978116	0.944608	1.01281	0.946939	0.89509	1.00179	0.942435	0.885809	1.00268	0.96686	0.928261	1.00706	0.88904	0.822333	0.961158	0.896018	0.828788	0.968702	0.958409	0.911061	1.00822	0.914912	0.845871	0.989589	0.96656	0.901215	1.03664	0.970808	0.943183	0.999243	0.925526	0.882275	0.970898	0.914138	0.866453	0.964447	0.963649	0.935846	0.992278	0.905555
50-59	0.876833	0.798724	0.962581	0.85418	0.764621	0.95423	0.84832	0.750536	0.958844	0.911036	0.84397	0.983431	0.845003	0.757277	0.942891	0.822516	0.725713	0.932232	0.902759	0.825185	0.987626	0.887803	0.79847	0.987131	0.805725	0.68269	0.950933	0.957027	0.90069	1.01689	0.942373	0.868437	1.0226	1.0079	1.0079	1.0079	0.894417	0.842192	0.94988	0.849464	0.785523	0.918609	0.835138	0.764771	0.911979	0.937593	0.893087	0.984317	0.922039
60-69	0.899921	0.806185	1.00456	0.86526	0.748629	1.00006	0.859883	0.728002	1.01565	0.874991	0.78143	0.979755	0.829166	0.714695	0.961972	0.782897	0.651981	0.9401	0.788038	0.676361	0.918155	0.717179	0.589065	0.873154	0.669414	0.52442	0.854497	0.744596	0.638215	0.868708	0.707726	0.590315	0.848489	0.512978	0.336361	0.782333	0.886335	0.818448	0.959853	0.845949	0.761814	0.939377	0.818951	0.722532	0.928236	0.724326	0.648139	0.809468	0.671815
70-79	0.816135	0.677482	0.983164	0.842474	0.677675	1.04735	0.715156	0.514022	0.994993	0.724599	0.580725	0.904117	0.686873	0.52351	0.901213	0.608168	0.42865	0.862868	0.88693	0.776995	1.01242	0.8665	0.722332	1.03944	0.896175	0.712943	1.1265	0.783032	0.650687	0.942296	0.663675	0.500903	0.879339	0.717637	0.533601	0.965147	0.768611	0.664282	0.889326	0.762174	0.63987	0.907853	0.659111	0.516505	0.841091	0.81275	0.729746	0.905195	0.745642
80<=	0.492412	0.279733	0.866787	0.554593	0.291112	1.05655	0.746324	0.391754	1.42181	0.465499	0.294275	0.736349	0.310549	0.14975	0.644012	0.152533	0.0449651	0.517433	0.394294	0.202979	0.76593	0.393211	0.181503	0.85186	0.315052	0.104553	0.94935	0.635058	0.410345	0.982827	0.645574	0.363776	1.14567				0.474079	0.32935	0.682406	0.398681	0.240067	0.662091	0.384154	0.20172	0.73158	0.505914	0.358172	0.714598	0.517499
Total	0.940367	0.918694	0.962551	0.910968	0.883089	0.939727	0.902641	0.87076	0.935689	0.929506	0.906328	0.953277	0.896867	0.86744	0.927292	0.865892	0.831271	0.901955	0.933297	0.910032	0.957157	0.904704	0.875544	0.934835	0.887405	0.850751	0.925639	0.923595	0.89815	0.949761	0.894708	0.862571	0.928043	0.894463	0.851573	0.939512	0.934905	0.918965	0.951122	0.903927	0.88354	0.924784	0.884277	0.860551	0.908657	0.922639	0.906444	0.939123	0.893453
Kidney cancer (C64-65)
0-29	0.951153	0.898818	1.00654	0.935278	0.875622	0.998998	0.91945	0.853587	0.990395	0.933851	0.864416	1.00886	0.934488	0.865006	1.00955	0.935205	0.86567	1.01033	0.958743	0.904397	1.01636	0.95925	0.904875	1.01689	0.933082	0.861467	1.01065	0.969109	0.911535	1.03032	0.937217	0.856951	1.025	1.00033	1.00033	1.00033	0.94376	0.900948	0.988607	0.934899	0.888957	0.983214	0.926097	0.877298	0.977611	0.97206	0.941135	1.004	0.959767
30-39	0.951653	0.910425	0.994748	0.874795	0.811941	0.942516	0.857735	0.790984	0.930119	0.963326	0.927851	1.00016	0.89945	0.843299	0.95934	0.873511	0.811275	0.94052	0.90372	0.850865	0.959859	0.897197	0.842196	0.955791	0.879888	0.819833	0.944341	0.931015	0.882527	0.982168	0.882426	0.82071	0.948782	0.979806	0.939791	1.02153	0.957629	0.93028	0.985782	0.887418	0.844805	0.93218	0.865829	0.819613	0.91465	0.927972	0.896898	0.960122	0.9039
40-49	0.894263	0.860053	0.929834	0.837355	0.795676	0.881217	0.803813	0.758213	0.852156	0.914431	0.884918	0.944928	0.870061	0.833852	0.907842	0.835001	0.794346	0.877736	0.916246	0.886925	0.946537	0.841617	0.802668	0.882457	0.81227	0.769024	0.857948	0.926677	0.899861	0.954292	0.878661	0.843423	0.915371	0.894899	0.850175	0.941976	0.904927	0.882341	0.928092	0.854654	0.826985	0.883248	0.820317	0.789632	0.852195	0.916323	0.897944	0.935078	0.856713
50-59	0.842488	0.817506	0.868233	0.794045	0.764929	0.824269	0.770413	0.738627	0.803566	0.860226	0.835484	0.885701	0.805909	0.77633	0.836614	0.779063	0.74655	0.812993	0.870597	0.845289	0.896663	0.812321	0.781489	0.84437	0.766215	0.730382	0.803806	0.849354	0.822353	0.877243	0.784898	0.751333	0.819963	0.873761	0.838075	0.910967	0.851019	0.833333	0.869081	0.799748	0.778872	0.821184	0.774578	0.751698	0.798155	0.862772	0.846214	0.879654	0.798122
60-69	0.821419	0.798019	0.845504	0.7419	0.713416	0.771522	0.70477	0.673189	0.737833	0.838763	0.816501	0.861631	0.784681	0.757677	0.812647	0.752912	0.722478	0.784628	0.834738	0.813208	0.856838	0.763674	0.73718	0.791119	0.720612	0.690038	0.75254	0.830281	0.80829	0.852871	0.779366	0.751814	0.807927	0.851945	0.821921	0.883065	0.83022	0.814009	0.846755	0.763626	0.743884	0.783892	0.729229	0.707142	0.752007	0.836287	0.8225	0.850306	0.771101
70-79	0.789834	0.761743	0.818961	0.707684	0.672469	0.744743	0.670744	0.629793	0.714356	0.746609	0.717892	0.776475	0.683696	0.649217	0.720007	0.638039	0.598514	0.680175	0.809936	0.783444	0.837324	0.750437	0.716921	0.78552	0.735499	0.694408	0.779022	0.812256	0.785466	0.83996	0.741464	0.705684	0.779057	0.811364	0.774202	0.85031	0.767802	0.747567	0.788586	0.695453	0.670617	0.721208	0.654086	0.625363	0.684128	0.811119	0.794184	0.828416	0.746598
80<=	0.519927	0.47127	0.573607	0.43622	0.377377	0.504238	0.438606	0.359131	0.535668	0.568428	0.517911	0.623872	0.5118	0.449668	0.582516	0.496569	0.420069	0.587001	0.615768	0.565511	0.670491	0.537179	0.474602	0.608008	0.461959	0.379186	0.562801	0.542814	0.491393	0.599614	0.471256	0.404193	0.549445	0.606846	0.532633	0.691399	0.543083	0.507487	0.581175	0.472308	0.42858	0.520499	0.466661	0.409515	0.531781	0.585003	0.551887	0.620106	0.508691
Total	0.792583	0.778896	0.806511	0.721587	0.704861	0.73871	0.693504	0.673876	0.713703	0.800382	0.786934	0.814059	0.74493	0.728673	0.76155	0.712744	0.694043	0.731949	0.82104	0.808107	0.834179	0.756817	0.740681	0.773305	0.71949	0.699668	0.739874	0.810852	0.797541	0.824384	0.750695	0.733493	0.768301	0.829685	0.811425	0.848357	0.796481	0.786862	0.806218	0.73326	0.721554	0.745157	0.703139	0.689525	0.717022	0.818687	0.810383	0.827077	0.75464
Larynx cancer (C32)
0-29
30-39										1.0015	1.0015	1.0015	1.00477	1.00477	1.00477	0.907972	0.746216	1.10479																			1.00131	1.00131	1.00131	1.00416	1.00416	1.00416	0.944688	0.835575	1.06805	0.867697	0.716476	1.05084	0.869875
40-49	0.767282	0.698716	0.842577	0.534886	0.456054	0.627346	0.481188	0.402159	0.575747	0.725638	0.641836	0.820381	0.493305	0.402398	0.604749	0.394991	0.307406	0.50753	0.632577	0.536066	0.746464	0.43913	0.343054	0.562113	0.358075	0.264784	0.484234	0.811658	0.726461	0.906846	0.535888	0.424388	0.676682	0.821145	0.677601	0.995098	0.749854	0.695732	0.808186	0.517459	0.456134	0.587029	0.445111	0.384153	0.515742	0.730403	0.667449	0.799294	0.49297
50-59	0.76424	0.730018	0.800067	0.566728	0.526451	0.610088	0.506218	0.464634	0.551523	0.74087	0.703328	0.780417	0.498887	0.456098	0.545689	0.434894	0.39162	0.48295	0.75027	0.708929	0.794021	0.561986	0.514286	0.61411	0.472609	0.422926	0.528129	0.738299	0.691345	0.788441	0.557459	0.502996	0.617818	0.619351	0.542855	0.706626	0.753336	0.727833	0.779732	0.535078	0.505322	0.566587	0.472938	0.442444	0.505534	0.725322	0.695891	0.755997	0.542823
60-69	0.742798	0.70625	0.781236	0.547896	0.505232	0.594164	0.482911	0.438282	0.532085	0.713971	0.678597	0.751189	0.521273	0.481129	0.564767	0.44434	0.402889	0.490055	0.737881	0.703539	0.773901	0.538264	0.498331	0.581397	0.466771	0.424436	0.513328	0.745475	0.710713	0.781938	0.510481	0.467802	0.557054	0.704118	0.653741	0.758376	0.727513	0.701875	0.754087	0.533752	0.504149	0.565093	0.462427	0.431587	0.495471	0.734175	0.711914	0.757132	0.518283
70-79	0.716308	0.660359	0.776996	0.574376	0.508377	0.648944	0.504842	0.432152	0.589758	0.713021	0.654164	0.777173	0.591455	0.521887	0.670297	0.534891	0.457923	0.624795	0.726827	0.671971	0.786161	0.558478	0.493489	0.632024	0.496068	0.422298	0.582725	0.714848	0.655797	0.779216	0.544235	0.471271	0.628495	0.69156	0.609326	0.784891	0.714684	0.673602	0.758272	0.582369	0.533574	0.635627	0.518938	0.464819	0.579357	0.715377	0.678504	0.754254	0.54183
80<=	0.641725	0.531842	0.774309	0.439224	0.315723	0.611034	0.3711	0.231153	0.595774	0.634108	0.532043	0.755753	0.421992	0.303297	0.587138	0.34809	0.221324	0.547464	0.656638	0.52878	0.81541	0.508569	0.352744	0.73323	0.412894	0.23997	0.710426	0.649871	0.522426	0.808407	0.508891	0.354267	0.731001	0.764655	0.582164	1.00435	0.63728	0.560268	0.724877	0.428783	0.338688	0.542845	0.3561	0.255729	0.495864	0.672176	0.586651	0.770169	0.542434
Total	0.743827	0.722008	0.766305	0.553837	0.528032	0.580903	0.490527	0.462942	0.519755	0.720176	0.697538	0.743549	0.520085	0.493759	0.547814	0.449108	0.42145	0.478582	0.731444	0.708239	0.755409	0.54438	0.51719	0.572999	0.46836	0.438488	0.500268	0.738571	0.714162	0.763814	0.531874	0.501813	0.563736	0.688807	0.651882	0.727824	0.732173	0.716381	0.748313	0.5372	0.518624	0.556441	0.470111	0.450386	0.4907	0.726449	0.711001	0.742232	0.530781
Leukemia (C91-95)
0-29	0.864929	0.824859	0.906946	0.763732	0.714378	0.816497	0.722728	0.670876	0.778588	0.867372	0.827954	0.908667	0.764371	0.715501	0.816579	0.742571	0.692284	0.796512	0.841527	0.797681	0.887782	0.762482	0.711742	0.81684	0.722772	0.669518	0.780261	0.888115	0.847762	0.93039	0.82568	0.777401	0.876957	0.790659	0.71692	0.871982	0.866161	0.837843	0.895437	0.764053	0.728956	0.800841	0.732741	0.696205	0.771193	0.850229	0.821688	0.879761	0.779649
30-39	0.811049	0.748159	0.879226	0.725006	0.653871	0.803879	0.70497	0.632221	0.78609	0.840278	0.781179	0.903847	0.747022	0.67752	0.823653	0.727025	0.655689	0.806122	0.781723	0.7068	0.864588	0.69748	0.614971	0.79106	0.671155	0.583963	0.771367	0.785317	0.714233	0.863475	0.660601	0.575956	0.757686	0.840225	0.750084	0.941199	0.825661	0.781904	0.871867	0.736014	0.685434	0.790325	0.716011	0.66415	0.771922	0.79505	0.748912	0.844031	0.683617
40-49	0.791073	0.737868	0.848113	0.69319	0.632773	0.759376	0.652373	0.589501	0.721951	0.883394	0.842723	0.926027	0.790996	0.739361	0.846237	0.772408	0.718346	0.830538	0.862063	0.821516	0.904612	0.801284	0.753957	0.851582	0.782111	0.73156	0.836155	0.841279	0.796697	0.888355	0.735373	0.680445	0.794736	0.870368	0.808389	0.937099	0.839505	0.805787	0.874635	0.744492	0.70423	0.787056	0.715361	0.673191	0.760172	0.85521	0.827784	0.883545	0.777153
50-59	0.76701	0.731624	0.804109	0.702387	0.662913	0.744212	0.665511	0.623461	0.710396	0.797872	0.76369	0.833584	0.709708	0.670005	0.751763	0.688688	0.646675	0.733432	0.820478	0.783439	0.859268	0.755033	0.712029	0.800633	0.72956	0.683057	0.779229	0.843133	0.808938	0.878774	0.767545	0.725087	0.812489	0.839355	0.794501	0.886742	0.782235	0.757429	0.807854	0.705988	0.677745	0.735409	0.676968	0.646941	0.708389	0.83381	0.811622	0.856604	0.760993
60-69	0.756138	0.726853	0.786602	0.673314	0.639552	0.708859	0.618571	0.581917	0.657533	0.779085	0.751692	0.807477	0.709748	0.67783	0.743168	0.657549	0.622373	0.694713	0.767751	0.740794	0.79569	0.679227	0.647754	0.71223	0.630189	0.59485	0.667627	0.788382	0.762704	0.814925	0.686069	0.654126	0.719572	0.771666	0.731705	0.81381	0.76803	0.747894	0.78871	0.692202	0.668816	0.716406	0.638771	0.613152	0.665461	0.77711	0.760104	0.794497	0.682835
70-79	0.663258	0.632884	0.695091	0.57484	0.539974	0.611957	0.512537	0.474151	0.554031	0.683657	0.654597	0.714007	0.588522	0.554822	0.624268	0.535819	0.498396	0.576052	0.694713	0.664893	0.72587	0.586523	0.551744	0.623494	0.552676	0.512634	0.595846	0.728219	0.69964	0.757966	0.64212	0.606819	0.679474	0.714283	0.673217	0.757855	0.673759	0.65261	0.695594	0.581878	0.557423	0.607407	0.524524	0.497418	0.553108	0.712231	0.693597	0.731365	0.614548
80<=	0.496967	0.457072	0.540346	0.415649	0.368104	0.469335	0.346238	0.290974	0.411998	0.516023	0.474557	0.561111	0.425819	0.375772	0.482532	0.405604	0.344635	0.47736	0.566663	0.524976	0.61166	0.429971	0.379101	0.487666	0.393984	0.332051	0.467468	0.539056	0.495898	0.58597	0.408698	0.356143	0.469008	0.5899	0.527607	0.659549	0.506094	0.476975	0.536992	0.420475	0.385357	0.458794	0.374725	0.33259	0.422198	0.560064	0.532531	0.589021	0.423839
Total	0.695316	0.679783	0.711203	0.61163	0.593627	0.630179	0.557683	0.537325	0.578812	0.724697	0.709782	0.739926	0.637316	0.619663	0.655472	0.600106	0.580172	0.620724	0.730275	0.715134	0.745736	0.633184	0.614999	0.651906	0.597085	0.576071	0.618866	0.746915	0.732089	0.762041	0.649042	0.630518	0.668109	0.744996	0.723457	0.767177	0.710183	0.69938	0.721153	0.624629	0.611966	0.637554	0.579159	0.564829	0.593852	0.739834	0.73028	0.749512	0.642073
Liver cancer (C22)
0-29	0.800418	0.627273	1.02136	0.800878	0.627633	1.02194	0.801324	0.627982	1.02251	0.812826	0.647545	1.0203	0.750841	0.571596	0.986294	0.751406	0.572026	0.987036	1.00072	1.00072	1.00072	0.910111	0.761543	1.08766	0.819381	0.628704	1.06789	0.810059	0.661905	0.991373	0.715066	0.549794	0.930019				0.806809	0.6811	0.95572	0.775039	0.643088	0.934064	0.775546	0.643509	0.934676	0.878514	0.784972	0.983204	0.799323
30-39	0.667315	0.486737	0.914888	0.445808	0.272061	0.730514	0.391179	0.225435	0.678781	0.733955	0.547298	0.984271	0.735292	0.548295	0.986064	0.66983	0.47504	0.944493	0.834114	0.682633	1.01921	0.780082	0.614076	0.990966	0.726186	0.550377	0.958155	0.850765	0.711215	1.0177	0.852527	0.712688	1.0198				0.697592	0.559335	0.870023	0.577405	0.433384	0.769286	0.517859	0.374604	0.715897	0.837973	0.735721	0.954436	0.816408
40-49	0.372551	0.285061	0.486892	0.205163	0.136715	0.30788	0.184519	0.119365	0.285235	0.441719	0.324783	0.600757	0.303107	0.200207	0.458894	0.284965	0.184342	0.440511	0.514259	0.416168	0.635471	0.430018	0.334218	0.553279	0.371015	0.276275	0.498242	0.492803	0.381592	0.636425	0.410263	0.302916	0.555652	0.473648	0.338408	0.662933	0.397412	0.324065	0.487361	0.240367	0.178893	0.322965	0.220642	0.161177	0.302046	0.498652	0.429985	0.578284	0.41334
50-59	0.314795	0.272009	0.364311	0.176684	0.142234	0.219476	0.131108	0.100766	0.170585	0.346456	0.299447	0.400845	0.220395	0.179916	0.269981	0.161163	0.125446	0.20705	0.402387	0.349991	0.462627	0.220814	0.177549	0.274622	0.18369	0.143171	0.235677	0.361701	0.305313	0.428504	0.25146	0.199951	0.316239	0.344186	0.261718	0.45264	0.329524	0.297146	0.365432	0.197004	0.169775	0.228599	0.145051	0.120893	0.174036	0.378108	0.341889	0.418165	0.230831
60-69	0.332741	0.294921	0.375411	0.151047	0.122735	0.185891	0.0944366	0.0713902	0.124923	0.306169	0.271229	0.345611	0.17039	0.141851	0.20467	0.12091	0.0959436	0.152372	0.390309	0.354788	0.429387	0.21687	0.186727	0.251881	0.151355	0.12308	0.186127	0.371272	0.33629	0.409894	0.194349	0.164572	0.229513	0.38245	0.335762	0.43563	0.318704	0.292548	0.347198	0.161214	0.140479	0.18501	0.108344	0.0906004	0.129562	0.381101	0.358607	0.405005	0.207245
70-79	0.253005	0.218068	0.29354	0.12551	0.0985232	0.159889	0.0764685	0.0542931	0.107701	0.26931	0.233132	0.311102	0.116585	0.0902934	0.150532	0.0730099	0.0513749	0.103756	0.365183	0.326705	0.408192	0.166128	0.135942	0.203018	0.116343	0.0886337	0.152715	0.347555	0.309605	0.390156	0.187422	0.153213	0.229269	0.375843	0.324613	0.435158	0.261026	0.235326	0.289533	0.121029	0.101473	0.144353	0.074656	0.058346	0.0955253	0.360544	0.336007	0.386872	0.177095
80<=	0.169863	0.129581	0.222667	0.0703786	0.0416708	0.118864	0.0389904	0.0170347	0.0892444	0.162827	0.121389	0.21841	0.0444108	0.0221808	0.08892	0.0408679	0.0179823	0.0928794	0.207974	0.163105	0.265187	0.0808499	0.0498855	0.131034	0.0220565	0.00664501	0.0732112	0.183359	0.140565	0.23918	0.101816	0.0661685	0.156669	0.14619	0.0951833	0.224531	0.16643	0.136286	0.203243	0.0578864	0.0378039	0.0886373	0.039744	0.0217726	0.0725491	0.185742	0.157218	0.219442	0.0841294
Total	0.289601	0.269433	0.31128	0.146864	0.130727	0.164992	0.100641	0.0863987	0.117231	0.294194	0.273578	0.316363	0.159389	0.142318	0.178507	0.117562	0.102248	0.13517	0.370812	0.349413	0.393522	0.200412	0.182158	0.220495	0.145458	0.127921	0.1654	0.348954	0.327485	0.371831	0.204678	0.185094	0.226334	0.353141	0.323631	0.385342	0.291847	0.277274	0.307185	0.152983	0.141048	0.165929	0.108907	0.0982324	0.120742	0.35866	0.34498	0.372882	0.201576
Lung cancer (C33-34)
0-29	0.820905	0.710307	0.948725	0.693292	0.56422	0.851891	0.668301	0.537165	0.831451	0.769656	0.578863	1.02333	0.693522	0.490804	0.97997	0.694418	0.491438	0.981235	0.95502	0.87362	1.044	0.865075	0.735716	1.01718	0.866118	0.736603	1.01841	0.82179	0.693791	0.973403	0.667121	0.512535	0.86833	0.812831	0.647548	1.0203	0.808087	0.708725	0.921379	0.693335	0.579646	0.829321	0.674818	0.559616	0.813737	0.864028	0.785657	0.950215	0.745897
30-39	0.722982	0.649139	0.805224	0.589305	0.509476	0.681641	0.551078	0.470646	0.645254	0.759692	0.69249	0.833414	0.640519	0.56602	0.724823	0.599514	0.523653	0.686366	0.805749	0.738894	0.878653	0.677108	0.599289	0.765032	0.67088	0.592437	0.75971	0.829428	0.760707	0.904357	0.697438	0.612514	0.794137	0.782126	0.653228	0.93646	0.742365	0.691745	0.79669	0.616344	0.560601	0.67763	0.576651	0.520087	0.639366	0.812399	0.766292	0.861281	0.689205
40-49	0.541916	0.510605	0.575146	0.337005	0.307603	0.369217	0.300468	0.271869	0.332076	0.52314	0.490542	0.557903	0.32628	0.296017	0.359636	0.294645	0.265135	0.327439	0.581447	0.545919	0.619287	0.410877	0.375704	0.449343	0.366434	0.331463	0.405095	0.593742	0.557458	0.632387	0.431005	0.393992	0.471495	0.603311	0.54624	0.666345	0.532913	0.510115	0.55673	0.331859	0.310467	0.354724	0.297671	0.276813	0.3201	0.589944	0.566398	0.614469	0.421318
50-59	0.488798	0.475039	0.502956	0.287885	0.275325	0.301018	0.236363	0.224408	0.248954	0.480452	0.465812	0.495552	0.271058	0.257956	0.284825	0.223743	0.211289	0.236931	0.504797	0.488707	0.521417	0.305857	0.290937	0.321543	0.251391	0.236906	0.266762	0.520682	0.503531	0.538418	0.312371	0.295728	0.329951	0.516642	0.490466	0.544215	0.484895	0.474825	0.49518	0.280015	0.270882	0.289457	0.230459	0.221762	0.239497	0.512947	0.502157	0.52397	0.310062
60-69	0.462649	0.450936	0.474666	0.255594	0.24514	0.266494	0.201666	0.191775	0.212067	0.447956	0.436385	0.459834	0.233199	0.223177	0.243671	0.186652	0.177151	0.196663	0.472101	0.460938	0.483535	0.264534	0.254464	0.275003	0.204782	0.194979	0.215078	0.479845	0.468675	0.491281	0.277638	0.266959	0.288745	0.489305	0.472788	0.506399	0.455244	0.44698	0.463661	0.244306	0.237019	0.251817	0.194096	0.187187	0.20126	0.478441	0.471278	0.485713	0.272716
70-79	0.388047	0.373533	0.403124	0.203263	0.190734	0.216615	0.158026	0.145969	0.17108	0.408745	0.3941	0.423935	0.21674	0.203898	0.230391	0.159781	0.147683	0.172871	0.388513	0.374246	0.403325	0.208186	0.195761	0.221399	0.168698	0.156186	0.182212	0.414559	0.400499	0.429112	0.240893	0.227545	0.255023	0.420231	0.400509	0.440924	0.398393	0.388024	0.409039	0.209994	0.200939	0.219457	0.158893	0.150252	0.16803	0.405673	0.396667	0.414883	0.227413
80<=	0.248192	0.227666	0.270568	0.115439	0.0985917	0.135165	0.086466	0.0695978	0.107422	0.223942	0.203976	0.245862	0.104767	0.0883963	0.12417	0.0765836	0.0600075	0.0977386	0.238605	0.217535	0.261717	0.111864	0.0944149	0.132537	0.0821242	0.0641783	0.105088	0.241036	0.219759	0.264372	0.136931	0.116697	0.160673	0.254348	0.223911	0.288921	0.236209	0.221689	0.251681	0.110126	0.0980879	0.123641	0.0815163	0.0692919	0.0958972	0.242644	0.228924	0.257187	0.124669
Total	0.438338	0.43125	0.445543	0.245661	0.239312	0.252179	0.197655	0.191532	0.203973	0.431107	0.423922	0.438414	0.233613	0.227273	0.24013	0.186872	0.180766	0.193184	0.443673	0.436407	0.45106	0.253868	0.247291	0.26062	0.203871	0.197353	0.210605	0.454963	0.447624	0.462422	0.27	0.262942	0.277248	0.456299	0.44552	0.467338	0.434782	0.429724	0.4399	0.239736	0.235231	0.244328	0.192351	0.188006	0.196797	0.450589	0.445915	0.455313	0.262764
Melanoma of the skin (C43)
0-29	0.994479	0.982944	1.00615	0.989401	0.973157	1.00592	0.990397	0.974136	1.00693	1.00039	1.00039	1.00039	0.996016	0.985849	1.00629	0.976015	0.95363	0.998926	1.00038	1.00038	1.00038	0.97776	0.95775	0.998188	0.973941	0.952075	0.996309	0.989587	0.97483	1.00457	0.968792	0.943634	0.99462	0.987732	0.963529	1.01254	0.997624	0.992192	1.00309	0.992923	0.98355	1.00239	0.982758	0.968539	0.997185	0.99411	0.98706	1.00121	0.974236
30-39	0.978638	0.964392	0.993095	0.940972	0.91778	0.96475	0.928338	0.902692	0.954714	0.986835	0.976533	0.997245	0.948569	0.928807	0.968751	0.936773	0.91473	0.959348	0.991487	0.983336	0.999705	0.972783	0.958375	0.987409	0.953022	0.933935	0.972499	0.996172	0.989687	1.0027	0.992998	0.983339	1.00275	0.986004	0.969491	1.0028	0.983157	0.974578	0.991812	0.945164	0.930036	0.960539	0.933	0.916187	0.950121	0.992254	0.986945	0.997591	0.980058
40-49	0.972972	0.957853	0.98833	0.924909	0.900273	0.950218	0.901938	0.873483	0.93132	0.973727	0.960135	0.98751	0.930012	0.908175	0.952374	0.920062	0.896035	0.944733	0.98821	0.9793	0.997201	0.959375	0.943186	0.975842	0.95361	0.93539	0.972184	0.982559	0.972583	0.992637	0.953596	0.936458	0.971047	0.981123	0.966655	0.995807	0.973383	0.963246	0.983626	0.927682	0.911261	0.944398	0.911799	0.893278	0.930705	0.984408	0.97827	0.990584	0.955241
50-59	0.940648	0.921902	0.959774	0.892637	0.866696	0.919354	0.874546	0.844926	0.905203	0.966442	0.95121	0.981918	0.898918	0.87332	0.925266	0.886052	0.857114	0.915966	0.96605	0.951152	0.981181	0.925937	0.90327	0.949172	0.903648	0.876022	0.932145	0.979732	0.966755	0.992884	0.96071	0.939806	0.982079	0.981366	0.964405	0.998625	0.953333	0.941155	0.965669	0.895727	0.877413	0.914423	0.880218	0.85939	0.901551	0.974338	0.965646	0.983107	0.942714
60-69	0.949526	0.9325	0.966863	0.905285	0.880127	0.931161	0.883771	0.853458	0.91516	0.967031	0.952561	0.98172	0.901281	0.87673	0.92652	0.887126	0.857945	0.917299	0.972581	0.959431	0.985911	0.944542	0.923668	0.965887	0.919801	0.892078	0.948387	0.976655	0.963829	0.989652	0.922572	0.898176	0.94763	0.975746	0.957236	0.994614	0.958555	0.947396	0.969845	0.903228	0.88558	0.921227	0.885535	0.8644	0.907187	0.974842	0.966586	0.98317	0.933752
70-79	0.925613	0.902878	0.948921	0.862988	0.828633	0.898766	0.839805	0.796961	0.884952	0.950835	0.931289	0.970792	0.890154	0.858422	0.923058	0.895084	0.855319	0.936697	0.972723	0.956068	0.989667	0.943547	0.915438	0.972518	0.942398	0.904161	0.982252	0.954478	0.936037	0.973283	0.907467	0.875486	0.940616	0.976429	0.953368	1.00005	0.938735	0.923754	0.953958	0.877134	0.853659	0.901255	0.868643	0.839226	0.899092	0.96625	0.955246	0.97738	0.927862
80<=	0.876692	0.832994	0.922682	0.802796	0.733329	0.878843	0.782466	0.687426	0.890647	0.912852	0.873642	0.953822	0.84881	0.783463	0.919607	0.88592	0.794056	0.988411	0.952467	0.916293	0.990069	0.872525	0.806459	0.944003	0.826107	0.721156	0.946332	0.94368	0.907497	0.981306	0.84106	0.771689	0.916667	0.918752	0.864839	0.976025	0.895435	0.86593	0.925946	0.826644	0.778375	0.877905	0.836297	0.768876	0.90963	0.942311	0.918939	0.966278	0.843709
Total	0.942134	0.932933	0.951426	0.891751	0.877602	0.906127	0.872338	0.85428	0.890778	0.961898	0.954108	0.969752	0.905938	0.892889	0.919178	0.902559	0.886046	0.919379	0.975046	0.968293	0.981847	0.940402	0.928626	0.952327	0.923021	0.905913	0.940452	0.97188	0.964824	0.978988	0.929005	0.915911	0.942287	0.972615	0.962618	0.982715	0.952433	0.946429	0.958476	0.899153	0.88953	0.90888	0.888119	0.875876	0.900533	0.973325	0.968931	0.977739	0.933409
Multiple myeloma (C88+C90)
0-29																																														0.833661	0.654662	1.0616	0.834287
30-39	0.847098	0.678263	1.05796	0.772068	0.580615	1.02665	0.696908	0.493039	0.985076	0.945561	0.847983	1.05437	0.836566	0.684633	1.02222	0.783326	0.616711	0.994956	0.951129	0.862343	1.04906	0.803113	0.649018	0.993795	0.748147	0.579797	0.96538	0.917551	0.779296	1.08033	0.919499	0.780951	1.08263				0.90427	0.80741	1.01275	0.809482	0.683331	0.958922	0.747053	0.609338	0.915892	0.922085	0.841195	1.01075	0.833261
40-49	0.898241	0.822391	0.981087	0.764309	0.660201	0.884833	0.718149	0.607397	0.849096	0.875787	0.792694	0.96759	0.754231	0.647654	0.878347	0.705682	0.592658	0.84026	0.904852	0.833498	0.982313	0.845751	0.757577	0.944189	0.818357	0.722248	0.927255	0.938796	0.886131	0.994591	0.86617	0.785745	0.954826	0.864499	0.750448	0.995883	0.887193	0.829911	0.948428	0.75929	0.682778	0.844376	0.711956	0.630438	0.804014	0.913633	0.871527	0.957774	0.848214
50-59	0.830345	0.775651	0.888896	0.751116	0.686535	0.821772	0.61593	0.543763	0.697675	0.920629	0.879241	0.963966	0.816634	0.756733	0.881276	0.702045	0.631435	0.780552	0.891253	0.840995	0.944514	0.776728	0.708764	0.85121	0.656511	0.574476	0.75026	0.889376	0.843375	0.937886	0.786142	0.719872	0.858513	0.913104	0.851615	0.979032	0.875361	0.840358	0.911823	0.783764	0.738975	0.831267	0.658816	0.607215	0.714801	0.894745	0.864499	0.926049	0.779371
60-69	0.811405	0.768719	0.856462	0.629492	0.57597	0.687988	0.540015	0.483247	0.603452	0.778431	0.735189	0.824217	0.633796	0.581953	0.690259	0.580426	0.524992	0.641714	0.846655	0.808851	0.886226	0.694881	0.645376	0.748183	0.567542	0.510626	0.630802	0.820881	0.782548	0.861091	0.725668	0.677631	0.777111	0.826598	0.771857	0.885222	0.794249	0.763533	0.826201	0.631673	0.593933	0.671812	0.560946	0.520621	0.604394	0.831929	0.807453	0.857147	0.701666
70-79	0.720634	0.674955	0.769404	0.566653	0.513098	0.625798	0.473861	0.416252	0.539444	0.731324	0.685797	0.779873	0.570349	0.516288	0.63007	0.460457	0.402986	0.526125	0.821549	0.780173	0.865121	0.62828	0.573732	0.688014	0.532676	0.470539	0.603019	0.771443	0.729137	0.816205	0.646527	0.59254	0.705432	0.746712	0.684378	0.814723	0.725911	0.693331	0.760022	0.568404	0.529776	0.609849	0.467073	0.425569	0.512625	0.785641	0.758409	0.81385	0.627099
80<=	0.591904	0.512236	0.683964	0.447216	0.354294	0.564509	0.45442	0.337392	0.612041	0.648448	0.575382	0.730792	0.528673	0.437786	0.638429	0.400966	0.296225	0.542741	0.59571	0.519452	0.683161	0.493	0.402224	0.604262	0.396676	0.296214	0.531208	0.615059	0.539277	0.70149	0.4468	0.352145	0.566899	0.604194	0.494116	0.738795	0.622499	0.567467	0.68287	0.491143	0.423859	0.569107	0.425628	0.34327	0.527744	0.604899	0.554956	0.659335	0.477518
Total	0.756269	0.73013	0.783344	0.60951	0.577801	0.642958	0.528718	0.493754	0.566158	0.769884	0.744587	0.79604	0.631653	0.600423	0.664508	0.538074	0.50243	0.576247	0.811081	0.786898	0.836008	0.663031	0.631919	0.695674	0.558056	0.522073	0.596519	0.794667	0.771125	0.818928	0.681095	0.650087	0.713582	0.780695	0.745444	0.817612	0.76322	0.744943	0.781944	0.620812	0.598383	0.644083	0.533486	0.508238	0.559989	0.798275	0.782937	0.813914	0.665625
Non-Hodgkin lymphoma (C82-86, C96)
0-29	0.913139	0.869068	0.959445	0.880265	0.829581	0.934046	0.87433	0.822459	0.929472	0.908063	0.859815	0.959018	0.885667	0.832565	0.942157	0.886425	0.833277	0.942963	0.913999	0.868631	0.961736	0.907416	0.860403	0.956997	0.898362	0.848403	0.951262	0.948134	0.908511	0.989485	0.911409	0.859905	0.965997	0.943748	0.884087	1.00744	0.910773	0.877916	0.944859	0.882784	0.845719	0.921474	0.87997	0.842405	0.91921	0.931918	0.904153	0.960536	0.913826
30-39	0.889213	0.843179	0.937762	0.86182	0.811007	0.915816	0.840621	0.786491	0.898478	0.922432	0.880892	0.96593	0.871951	0.820157	0.927016	0.860979	0.807026	0.91854	0.958546	0.92834	0.989734	0.918173	0.876622	0.961692	0.884067	0.831253	0.940237	0.858029	0.804649	0.91495	0.819503	0.760349	0.883259	0.861418	0.791554	0.937449	0.904947	0.873403	0.937631	0.86663	0.829952	0.904929	0.850286	0.811568	0.890852	0.899697	0.870804	0.929549	0.858447
40-49	0.913067	0.878388	0.949116	0.860994	0.817779	0.906494	0.85366	0.808277	0.901592	0.914292	0.882814	0.946892	0.881581	0.844445	0.92035	0.869576	0.829797	0.911263	0.910527	0.87903	0.943152	0.86912	0.831265	0.908698	0.849095	0.806969	0.89342	0.915087	0.885639	0.945513	0.861291	0.822682	0.901712	0.936234	0.89917	0.974826	0.91373	0.890276	0.937802	0.872235	0.843779	0.90165	0.862382	0.832182	0.893679	0.91761	0.898708	0.93691	0.868448
50-59	0.899954	0.875008	0.925611	0.837224	0.805261	0.870455	0.810897	0.77537	0.848051	0.897476	0.872292	0.923387	0.827042	0.794458	0.860962	0.793897	0.757611	0.831921	0.884814	0.855072	0.915591	0.823493	0.78653	0.862194	0.802126	0.760349	0.846199	0.886167	0.858715	0.914496	0.82805	0.793095	0.864545	0.905112	0.869829	0.941827	0.898711	0.880904	0.916877	0.832144	0.809178	0.855763	0.802433	0.776855	0.828854	0.889794	0.872101	0.907847	0.830675
60-69	0.833049	0.805826	0.861193	0.764126	0.731073	0.798674	0.716656	0.679705	0.755615	0.868212	0.845065	0.891993	0.804309	0.775114	0.834603	0.765088	0.731845	0.799841	0.846071	0.822004	0.870844	0.777659	0.747966	0.80853	0.737006	0.702582	0.773118	0.834458	0.809578	0.860103	0.745292	0.712798	0.779268	0.897483	0.869565	0.926298	0.852042	0.834246	0.870218	0.785831	0.763771	0.808528	0.742823	0.71789	0.768621	0.852928	0.837975	0.868148	0.774536
70-79	0.782662	0.749907	0.816848	0.67004	0.62914	0.713599	0.609287	0.562963	0.659423	0.830073	0.803517	0.857508	0.724935	0.690066	0.761565	0.694759	0.654324	0.737692	0.812327	0.783747	0.84195	0.720802	0.684242	0.759316	0.679223	0.635545	0.725902	0.781679	0.751994	0.812536	0.700009	0.66093	0.741399	0.836228	0.800535	0.873512	0.809674	0.788842	0.831055	0.701307	0.674509	0.729169	0.657994	0.627143	0.690363	0.80587	0.787827	0.824325	0.713042
80<=	0.667042	0.614767	0.723762	0.560355	0.492513	0.637542	0.543398	0.460631	0.641038	0.710866	0.663382	0.761749	0.589017	0.525259	0.660515	0.502814	0.426142	0.593281	0.701623	0.650311	0.756983	0.644466	0.575603	0.721567	0.497502	0.414347	0.597344	0.675941	0.624528	0.731588	0.566768	0.496293	0.647251	0.730455	0.66668	0.800332	0.690638	0.655039	0.728171	0.575696	0.528354	0.627279	0.521368	0.463668	0.586247	0.698382	0.666222	0.732095	0.622388
Total	0.826203	0.811648	0.841019	0.748869	0.730375	0.767831	0.713279	0.692058	0.735151	0.849591	0.836581	0.862803	0.770578	0.753356	0.788194	0.733538	0.713219	0.754435	0.839489	0.825791	0.853415	0.774062	0.756592	0.791935	0.725377	0.703693	0.74773	0.823216	0.809288	0.837383	0.746433	0.72791	0.765426	0.863203	0.845918	0.880841	0.838694	0.828957	0.848547	0.760467	0.747815	0.773333	0.724116	0.709369	0.739169	0.838286	0.829732	0.846929	0.766426
Oesophagus cancer (C15)
0-29
30-39
40-49	0.233653	0.146737	0.372051	0.0908174	0.0410723	0.200812	0.0737751	0.0304476	0.178758	0.292309	0.1951	0.437951	0.184424	0.106967	0.31797	0.16805	0.0942337	0.299687	0.376868	0.270526	0.525012	0.199621	0.119284	0.334066	0.157363	0.0852156	0.290594	0.416246	0.291583	0.594206	0.263843	0.158219	0.439978	0.316914	0.169808	0.591457	0.262688	0.192845	0.357827	0.137168	0.0864126	0.217736	0.12042	0.0730377	0.19854	0.380922	0.302438	0.479773	0.22424
50-59	0.251026	0.210025	0.300032	0.0745827	0.0516944	0.107605	0.0682942	0.0461982	0.100958	0.274201	0.230269	0.326514	0.115263	0.0852746	0.155797	0.0778966	0.0532489	0.113953	0.288412	0.236824	0.351238	0.109878	0.0766158	0.157579	0.0876242	0.0579254	0.13255	0.323987	0.267375	0.392587	0.129449	0.0884917	0.189364	0.232286	0.165399	0.326222	0.262157	0.231346	0.297072	0.0941061	0.0744411	0.118966	0.0728755	0.0553905	0.0958799	0.291305	0.256205	0.331215	0.118384
60-69	0.32581	0.282981	0.375122	0.110224	0.0828543	0.146636	0.0807475	0.0569158	0.114558	0.283661	0.245616	0.327599	0.114181	0.08814	0.147917	0.0828826	0.0603121	0.1139	0.299461	0.261124	0.343426	0.132495	0.104645	0.167757	0.0753331	0.0531727	0.106729	0.321309	0.279224	0.369737	0.10683	0.0791922	0.144113	0.280863	0.224598	0.351222	0.303117	0.273998	0.33533	0.112315	0.0926566	0.136143	0.0818373	0.0646144	0.103651	0.304381	0.278175	0.333056	0.116145
70-79	0.26877	0.217847	0.331596	0.094178	0.0621882	0.142623	0.0787973	0.0479634	0.129453	0.274215	0.219264	0.342936	0.132721	0.091478	0.192558	0.107406	0.0682404	0.169049	0.263336	0.214327	0.323552	0.110487	0.0765017	0.159571	0.105497	0.0700954	0.158778	0.296087	0.243344	0.360261	0.123106	0.0826247	0.18342	0.232172	0.172353	0.312752	0.271233	0.232634	0.316237	0.111799	0.0845676	0.1478	0.0917469	0.0654237	0.128661	0.268609	0.23612	0.305569	0.109927
80<=	0.268428	0.193829	0.371738	0.116865	0.0631234	0.216359	0.0868193	0.0371269	0.203022	0.147902	0.0884445	0.247332	0.0857634	0.0375815	0.195718	0.0230996	0.00367333	0.14526	0.148387	0.0864167	0.254797	0.0530954	0.0186338	0.151291	0.0720673	0.0252919	0.20535	0.256323	0.178387	0.36831	0.09255	0.0443972	0.192929	0.257302	0.155337	0.426197	0.213905	0.161569	0.283194	0.102288	0.0617188	0.169523	0.0564323	0.0233704	0.136267	0.216243	0.165824	0.281993	0.0850414
Total	0.28153	0.256752	0.3087	0.0958902	0.079725	0.115333	0.076908	0.0615646	0.0960754	0.268713	0.244154	0.295743	0.119162	0.101131	0.140408	0.0850247	0.0683899	0.105706	0.282574	0.257188	0.310466	0.121345	0.102962	0.143011	0.0902868	0.0734309	0.111012	0.314027	0.286368	0.344357	0.121758	0.10123	0.146448	0.256919	0.221609	0.297856	0.275168	0.257474	0.294078	0.107413	0.0949871	0.121465	0.0809062	0.0692133	0.0945745	0.289548	0.272602	0.307547	0.117837
Ovarian cancer (C56)
0-29	0.949451	0.895459	1.0067	0.882033	0.803861	0.967806	0.8825	0.804287	0.968319	0.921813	0.851578	0.997841	0.882989	0.799619	0.97505	0.863853	0.775178	0.962673	0.964517	0.917523	1.01392	0.929269	0.864738	0.998616	0.929853	0.865281	0.999243	0.982683	0.949465	1.01706	0.983204	0.949968	1.0176	1.00023	1.00023	1.00023	0.936626	0.892293	0.98316	0.882464	0.824374	0.944647	0.873849	0.813936	0.938171	0.978168	0.953875	1.00308	0.948297
30-39	0.914561	0.859579	0.973059	0.818893	0.744259	0.901012	0.755549	0.672923	0.84832	0.926126	0.87479	0.980475	0.852924	0.784147	0.927734	0.833112	0.760626	0.912507	0.937466	0.890027	0.987432	0.854509	0.786349	0.928579	0.801802	0.721204	0.891406	0.941105	0.892105	0.992796	0.862402	0.788908	0.942742	0.971237	0.916824	1.02888	0.920374	0.882334	0.960053	0.835996	0.784409	0.890976	0.79454	0.738342	0.855016	0.944292	0.913882	0.975715	0.861637
40-49	0.859356	0.817206	0.903681	0.708288	0.653734	0.767395	0.640536	0.582976	0.703779	0.873863	0.832766	0.916987	0.736706	0.682679	0.795009	0.615437	0.556301	0.680859	0.876745	0.83886	0.916342	0.747756	0.698062	0.800988	0.663327	0.607899	0.72381	0.881659	0.842289	0.922869	0.811609	0.762981	0.863336	0.82417	0.759761	0.89404	0.86646	0.836756	0.897219	0.722204	0.683299	0.763325	0.628231	0.586334	0.673121	0.868653	0.842987	0.8951	0.76291
50-59	0.807383	0.770147	0.84642	0.631716	0.586252	0.680706	0.51535	0.468219	0.567225	0.760951	0.721045	0.803065	0.571028	0.524895	0.621216	0.468652	0.422093	0.520348	0.853649	0.817398	0.891508	0.657226	0.608972	0.709303	0.539861	0.487033	0.59842	0.787063	0.745077	0.831415	0.612895	0.561883	0.668537	0.861115	0.810435	0.914964	0.784107	0.756545	0.812674	0.601285	0.568435	0.636034	0.491921	0.458249	0.528066	0.828644	0.803879	0.854173	0.641485
60-69	0.72299	0.686209	0.761741	0.495295	0.454163	0.540151	0.38614	0.345742	0.431257	0.712524	0.67464	0.752534	0.501234	0.459224	0.547088	0.401449	0.359833	0.447878	0.760202	0.726258	0.795732	0.56667	0.526946	0.609388	0.437441	0.395658	0.483636	0.748316	0.711763	0.786747	0.555161	0.510329	0.60393	0.791156	0.741723	0.843884	0.717857	0.691248	0.745491	0.498181	0.4684	0.529856	0.393601	0.364126	0.425463	0.761305	0.738801	0.784495	0.561877
70-79	0.588644	0.543809	0.637176	0.380694	0.33545	0.432041	0.313	0.267583	0.366126	0.593152	0.550645	0.63894	0.386955	0.343726	0.435621	0.287425	0.245764	0.336149	0.597408	0.552914	0.645482	0.36842	0.323825	0.419156	0.279212	0.23467	0.332208	0.594333	0.55082	0.641283	0.387266	0.341529	0.439129	0.592797	0.526107	0.66794	0.591006	0.559794	0.623958	0.383939	0.352101	0.418656	0.29947	0.268013	0.334619	0.595279	0.566568	0.625446	0.374693
80<=	0.298333	0.242457	0.367087	0.233383	0.176259	0.309021	0.237901	0.17036	0.33222	0.303748	0.250607	0.368158	0.193372	0.14402	0.259635	0.182764	0.127906	0.261149	0.289241	0.232512	0.35981	0.181665	0.129354	0.255131	0.136408	0.0763292	0.243775	0.311594	0.255735	0.379653	0.214468	0.159077	0.289147	0.413977	0.330041	0.519259	0.301089	0.261402	0.346803	0.211989	0.172847	0.259995	0.208459	0.163124	0.266393	0.323943	0.286064	0.366838	0.216119
Total	0.692843	0.672736	0.713552	0.518299	0.496032	0.541565	0.43995	0.417076	0.464078	0.67413	0.653928	0.694957	0.499606	0.477564	0.522665	0.413738	0.391425	0.437323	0.718322	0.698679	0.738518	0.543516	0.521334	0.566642	0.447066	0.422961	0.472545	0.695076	0.674651	0.716121	0.538927	0.515404	0.563524	0.728396	0.699369	0.758627	0.683386	0.669065	0.698013	0.508848	0.493076	0.525125	0.426702	0.410592	0.443443	0.710879	0.69806	0.723933	0.540962
Pancreas cancer (C25)
0-29										0.750471	0.571332	0.98578	0.688466	0.500956	0.946161	0.689062	0.50139	0.946981																			0.750387	0.59894	0.940129	0.66752	0.506709	0.879366	0.668103	0.507152	0.880135	0.727507	0.567092	0.933299	0.728001
30-39	0.541178	0.404372	0.724266	0.217071	0.120245	0.391864	0.190567	0.100537	0.361216	0.717751	0.607197	0.848435	0.530095	0.412418	0.681351	0.512436	0.394865	0.665014	0.394377	0.261203	0.595449	0.212943	0.113432	0.399752	0.183124	0.0919251	0.364801	0.524367	0.39504	0.696033	0.448056	0.320675	0.626037	0.857929	0.698398	1.0539	0.645152	0.553964	0.75135	0.401389	0.312443	0.515655	0.380091	0.29236	0.494149	0.528634	0.435172	0.642168	0.377058
40-49	0.415266	0.349179	0.493861	0.249435	0.193387	0.321726	0.235218	0.180189	0.307053	0.456985	0.387456	0.53899	0.303343	0.240932	0.381921	0.257605	0.198721	0.333937	0.456733	0.394322	0.529023	0.312133	0.255298	0.38162	0.280887	0.225718	0.349542	0.514289	0.44939	0.588559	0.316306	0.25405	0.393819	0.468878	0.377785	0.581936	0.435393	0.386165	0.490898	0.275433	0.231962	0.32705	0.246008	0.204113	0.296501	0.481767	0.439939	0.527571	0.309852
50-59	0.348142	0.313774	0.386274	0.177656	0.150521	0.209682	0.14825	0.122817	0.178949	0.367589	0.331661	0.407408	0.17711	0.149243	0.21018	0.155462	0.128772	0.187684	0.402591	0.364039	0.445226	0.212752	0.18112	0.249909	0.171401	0.140903	0.208501	0.442865	0.40274	0.486988	0.215034	0.181175	0.255221	0.466627	0.40922	0.532087	0.357547	0.332314	0.384696	0.177376	0.15744	0.199837	0.151717	0.132776	0.17336	0.430582	0.40496	0.457825	0.221425
60-69	0.323173	0.29637	0.3524	0.127807	0.108878	0.150025	0.103462	0.0858571	0.124676	0.32976	0.304474	0.357146	0.146041	0.127144	0.167747	0.114517	0.0971794	0.134947	0.356422	0.331484	0.383237	0.180092	0.160014	0.202689	0.145897	0.126927	0.167702	0.365841	0.340676	0.392866	0.168227	0.147702	0.191604	0.326824	0.292583	0.365073	0.32668	0.308057	0.346429	0.13751	0.123808	0.15273	0.109327	0.0966359	0.123686	0.354371	0.338354	0.371146	0.171974
70-79	0.241245	0.21685	0.268384	0.0952409	0.0783757	0.115735	0.0794317	0.0630346	0.100094	0.265269	0.240721	0.292321	0.107378	0.0899775	0.128145	0.0855154	0.0690317	0.105935	0.26741	0.243052	0.294209	0.118508	0.100465	0.139791	0.0995916	0.0815998	0.12155	0.292254	0.267889	0.318834	0.121564	0.103034	0.143425	0.292511	0.259104	0.330226	0.253599	0.236013	0.272495	0.101455	0.0889844	0.115673	0.0825212	0.0705028	0.0965883	0.282798	0.267157	0.299356	0.120111
80<=	0.137115	0.113679	0.165384	0.073502	0.0530522	0.101834	0.0685966	0.0456086	0.103171	0.149726	0.125509	0.178616	0.0650144	0.0471955	0.089561	0.0467196	0.0295687	0.0738186	0.163844	0.138936	0.193216	0.0795727	0.0599603	0.1056	0.0682157	0.0471021	0.0987937	0.157127	0.132288	0.186632	0.0631534	0.0448683	0.0888902	0.150221	0.116864	0.1931	0.143454	0.126133	0.163154	0.0691316	0.0549183	0.0870235	0.0573629	0.0422758	0.0778343	0.158485	0.14229	0.176524	0.0705104
Total	0.273759	0.259797	0.288473	0.123543	0.112925	0.13516	0.105119	0.0946229	0.11678	0.293682	0.279767	0.308288	0.137239	0.126522	0.148864	0.112296	0.101933	0.123713	0.305287	0.29136	0.31988	0.154829	0.143624	0.166909	0.128597	0.11753	0.140706	0.32315	0.309008	0.337939	0.150616	0.138999	0.163204	0.311652	0.291962	0.33267	0.283981	0.274046	0.294276	0.130566	0.12292	0.138687	0.108797	0.101312	0.116834	0.31372	0.304763	0.32294	0.152825
Prostate cancer (C61)
0-29
30-39
40-49	0.949296	0.876011	1.02871	0.817389	0.694493	0.962034	0.77225	0.637474	0.935521	0.955677	0.890884	1.02518	0.867128	0.762552	0.986045	0.804327	0.682358	0.948096	0.961433	0.904569	1.02187	0.884396	0.791666	0.987987	0.796211	0.676718	0.936805	0.958005	0.897539	1.02255	0.869881	0.752844	1.00511	1.00485	1.00485	1.00485	0.952648	0.90316	1.00485	0.843781	0.761281	0.93522	0.789218	0.69566	0.895358	0.97279	0.942394	1.00417	0.897055
50-59	0.970852	0.955048	0.986917	0.881472	0.852625	0.911295	0.850703	0.816737	0.886082	0.950641	0.932434	0.969203	0.858028	0.828369	0.888749	0.815046	0.780269	0.851374	0.969314	0.952688	0.98623	0.933229	0.907214	0.959991	0.900649	0.866799	0.935821	0.971602	0.954829	0.98867	0.902335	0.870384	0.935458	0.988926	0.970907	1.00728	0.960546	0.948409	0.972839	0.869511	0.84869	0.890843	0.832528	0.80803	0.857769	0.974173	0.964022	0.984432	0.92478
60-69	0.961322	0.951089	0.971665	0.915567	0.899306	0.932121	0.882501	0.862044	0.903443	0.965976	0.956873	0.975165	0.916461	0.901469	0.931702	0.900278	0.881702	0.919246	0.974878	0.966209	0.983625	0.936386	0.921763	0.95124	0.907645	0.888006	0.927718	0.977073	0.968436	0.985787	0.93133	0.915277	0.947665	0.975986	0.963591	0.988542	0.963829	0.957011	0.970695	0.916051	0.905	0.927236	0.892086	0.878283	0.906106	0.975975	0.970476	0.981505	0.934038
70-79	0.955619	0.943946	0.967437	0.908189	0.888956	0.927837	0.885583	0.860464	0.911435	0.965387	0.955093	0.975793	0.898564	0.880607	0.916887	0.881443	0.858215	0.9053	0.960318	0.949668	0.971086	0.910589	0.892708	0.928828	0.891319	0.866907	0.916418	0.955417	0.944805	0.966148	0.919076	0.900562	0.93797	0.979272	0.966216	0.992505	0.960827	0.953077	0.96864	0.90306	0.889895	0.916421	0.883386	0.866259	0.900851	0.962398	0.955841	0.968999	0.916533
80<=	0.857206	0.831242	0.88398	0.761568	0.720862	0.804571	0.751015	0.694672	0.811929	0.869549	0.84408	0.895786	0.778566	0.738314	0.821013	0.692546	0.639083	0.750482	0.863636	0.836901	0.891226	0.792283	0.750205	0.83672	0.718493	0.659741	0.782478	0.859972	0.831313	0.88962	0.734275	0.685499	0.786521	0.866309	0.824972	0.909717	0.863318	0.845044	0.881987	0.769965	0.741103	0.799952	0.721971	0.682695	0.763506	0.862692	0.844882	0.880878	0.771104
Total	0.940168	0.932428	0.947972	0.879877	0.867336	0.892599	0.855263	0.838752	0.8721	0.948161	0.941181	0.955193	0.88095	0.869348	0.892706	0.849998	0.834768	0.865507	0.95047	0.94341	0.957583	0.902105	0.890531	0.913829	0.869214	0.853143	0.885588	0.950739	0.943698	0.957832	0.895796	0.883328	0.908441	0.964532	0.955309	0.973844	0.944375	0.939178	0.9496	0.880443	0.871907	0.889063	0.8525	0.84127	0.863879	0.953427	0.949026	0.957848	0.901537
Stomach cancer (C16)
0-29	0.200132	0.0684325	0.585292	0.10015	0.0234089	0.428472				0.454725	0.248984	0.830472	0.363997	0.177391	0.746905	0.364167	0.177473	0.747253																			0.333482	0.187291	0.593784	0.238332	0.116023	0.489577	0.190774	0.0840448	0.433041	0.53366	0.33985	0.837997	0.381713
30-39	0.674692	0.553322	0.822685	0.414872	0.295877	0.581723	0.372524	0.257359	0.539225	0.444965	0.323247	0.612516	0.223071	0.131351	0.378837	0.201384	0.114484	0.354247	0.478708	0.35576	0.644146	0.414337	0.295455	0.581053	0.367118	0.251776	0.535299	0.455032	0.293476	0.705522	0.212973	0.0982623	0.461594	0.400349	0.199585	0.80306	0.561085	0.468576	0.671858	0.320004	0.237836	0.430559	0.287854	0.20889	0.396668	0.461971	0.364467	0.585561	0.334727
40-49	0.452972	0.380744	0.538901	0.251461	0.191297	0.330546	0.227351	0.169474	0.304992	0.542715	0.473184	0.622462	0.270508	0.211578	0.345852	0.255388	0.197515	0.330219	0.55838	0.486574	0.640781	0.322923	0.257886	0.404362	0.288456	0.22454	0.370564	0.608334	0.536173	0.690207	0.359997	0.290157	0.446649	0.493866	0.388489	0.627827	0.500457	0.448905	0.557929	0.26152	0.217676	0.314194	0.242175	0.199405	0.294119	0.567323	0.519689	0.619323	0.338056
50-59	0.517565	0.476956	0.561632	0.303745	0.26668	0.345962	0.25076	0.215528	0.29175	0.494897	0.452117	0.541724	0.293858	0.25521	0.338358	0.261818	0.224018	0.305996	0.517361	0.470245	0.569197	0.305342	0.26248	0.355202	0.247595	0.20661	0.296712	0.470359	0.422934	0.523102	0.278905	0.235671	0.330071	0.560642	0.491223	0.63987	0.506868	0.477021	0.538583	0.299063	0.271759	0.32911	0.255947	0.229571	0.285352	0.506248	0.475365	0.539138	0.300812
60-69	0.463577	0.432278	0.497144	0.271455	0.243266	0.302911	0.234373	0.206775	0.265655	0.463877	0.432533	0.497492	0.300411	0.271112	0.332878	0.252559	0.223996	0.284764	0.492808	0.462059	0.525603	0.296773	0.268344	0.328213	0.249451	0.221002	0.281563	0.480705	0.448203	0.515564	0.292211	0.260873	0.327314	0.541741	0.495012	0.592881	0.463719	0.441336	0.487237	0.285892	0.26523	0.308163	0.243426	0.223199	0.265487	0.497094	0.476617	0.518451	0.305268
70-79	0.404207	0.376835	0.433567	0.244732	0.219703	0.272614	0.213831	0.188362	0.242742	0.453469	0.424052	0.484926	0.281854	0.254087	0.312655	0.261433	0.232279	0.294246	0.44795	0.418156	0.479866	0.283153	0.254907	0.314528	0.258525	0.22853	0.292457	0.436694	0.40581	0.469929	0.287142	0.256419	0.321546	0.44471	0.400952	0.493242	0.427484	0.407212	0.448767	0.262248	0.243325	0.282643	0.236298	0.21668	0.257692	0.442949	0.423373	0.463431	0.283312
80<=	0.295937	0.265617	0.329719	0.171135	0.142885	0.20497	0.152796	0.121505	0.192145	0.298303	0.266626	0.333744	0.168748	0.138725	0.20527	0.153201	0.119174	0.196944	0.331596	0.297554	0.369533	0.202215	0.169451	0.241313	0.160843	0.124585	0.207653	0.308752	0.273447	0.348615	0.164938	0.132719	0.204977	0.322287	0.269327	0.38566	0.297042	0.274776	0.321112	0.16989	0.148712	0.194084	0.152916	0.129012	0.181248	0.321075	0.298228	0.345672	0.186865
Total	0.413106	0.397289	0.429551	0.243645	0.22911	0.259102	0.211138	0.196286	0.227115	0.42913	0.412689	0.446227	0.26044	0.24493	0.276933	0.232775	0.216605	0.250152	0.447621	0.430729	0.465175	0.27482	0.258861	0.291764	0.235369	0.218455	0.253594	0.433691	0.416038	0.452092	0.263134	0.246033	0.281424	0.464553	0.43861	0.49203	0.420852	0.409386	0.43264	0.25176	0.24105	0.262946	0.221596	0.210523	0.233252	0.445254	0.434107	0.456686	0.273523
Testicular cancer (C62)
0-29	0.980406	0.964508	0.996567	0.958027	0.934964	0.98166	0.949324	0.923868	0.975481	0.986231	0.972347	1.00031	0.955152	0.930647	0.980303	0.953006	0.927596	0.979112	0.979048	0.962134	0.996259	0.947954	0.921758	0.974894	0.945781	0.918751	0.973607	0.965747	0.943644	0.988368	0.93426	0.903512	0.966054	0.983253	0.959736	1.00735	0.983227	0.972586	0.993985	0.956643	0.939764	0.973826	0.951132	0.93305	0.969564	0.974518	0.962346	0.986845	0.944717
30-39	0.974669	0.961031	0.9885	0.948863	0.929535	0.968594	0.942462	0.921586	0.96381	0.991755	0.982574	1.00102	0.968411	0.950896	0.986248	0.966748	0.948102	0.985761	0.987685	0.976978	0.998509	0.979154	0.964727	0.993797	0.977092	0.960877	0.993581	0.97372	0.957826	0.989878	0.955837	0.934894	0.97725	0.988367	0.970905	1.00614	0.982281	0.973643	0.990996	0.957579	0.944261	0.971084	0.953314	0.938992	0.967855	0.982203	0.973764	0.990716	0.969359
40-49	0.968508	0.945811	0.991749	0.933626	0.900496	0.967975	0.915996	0.877765	0.955893	0.964012	0.939031	0.989657	0.945397	0.913463	0.978447	0.932646	0.895899	0.970901	0.973988	0.954147	0.994241	0.952131	0.924416	0.980677	0.958097	0.92932	0.987764	0.947547	0.921421	0.974414	0.93717	0.907269	0.968056	0.99684	0.984603	1.00923	0.966374	0.949477	0.983571	0.939278	0.916047	0.963098	0.924011	0.897207	0.951617	0.968472	0.955154	0.981976	0.952427
50-59	0.951196	0.90939	0.994923	0.924357	0.86751	0.98493	0.916551	0.850465	0.987773	0.929507	0.881336	0.98031	0.921991	0.864586	0.983207	0.927025	0.862811	0.996018	0.877228	0.813532	0.945912	0.864211	0.791921	0.9431	0.865264	0.786043	0.952469	0.942758	0.894557	0.993557	0.945164	0.887485	1.00659	0.842738	0.737345	0.963196	0.940585	0.908471	0.973834	0.923354	0.882485	0.966116	0.922053	0.875308	0.971295	0.898317	0.859381	0.939016	0.89035
60-69	0.956209	0.8819	1.03678	1.01195	0.933309	1.09722	0.920108	0.790438	1.07105	0.902354	0.806242	1.00992	0.929098	0.819862	1.05289	0.880766	0.742123	1.04531	0.872357	0.777913	0.978268	0.848118	0.731795	0.982933	0.916031	0.790392	1.06164	0.859248	0.75821	0.97375	0.895916	0.783185	1.02487	0.961553	0.875127	1.05651	0.93001	0.868038	0.996407	0.971816	0.902844	1.04606	0.901689	0.803789	1.01151	0.887957	0.82909	0.951004	0.890991
70-79	0.717752	0.49093	1.04937	0.823035	0.562941	1.2033	0.861851	0.548356	1.35457	0.676301	0.442938	1.03261	0.550122	0.297287	1.01799	0.510892	0.247607	1.05413	0.656581	0.436282	0.98812	0.648513	0.401998	1.0462	0.754718	0.467832	1.21753										0.696566	0.520707	0.931818	0.695276	0.489703	0.987147	0.696096	0.46052	1.05218	0.74555	0.586701	0.947407	0.681725
80<=																												0.360627	0.154088	0.844007	0.317471	0.107459	0.937922				0.574677	0.359023	0.919867	0.416082	0.190339	0.90956	0.511846	0.215554	1.21541	0.422281	0.241307	0.738983	0.372206
Total	0.96762	0.95717	0.978184	0.943977	0.929586	0.958589	0.931832	0.915131	0.948838	0.967532	0.956388	0.978806	0.944904	0.929739	0.960318	0.941449	0.924629	0.958575	0.960984	0.949225	0.972889	0.942384	0.927102	0.957918	0.947945	0.93184	0.964329	0.951415	0.938224	0.96479	0.934999	0.918708	0.95158	0.969357	0.953359	0.985622	0.96758	0.959943	0.975278	0.944434	0.933967	0.955017	0.93639	0.924482	0.948451	0.958701	0.950899	0.966567	0.941593
Thyroid cancer (C73)
0-29	1.00036	1.00036	1.00036	1.00109	1.00109	1.00109	1.00195	1.00195	1.00195	0.992536	0.97757	1.00773	0.993179	0.978203	1.00838	0.993887	0.9789	1.0091	1.00032	1.00032	1.00032	0.993147	0.977939	1.00859	0.993991	0.97877	1.00945	1.00031	1.00031	1.00031	1.00099	1.00099	1.00099	1.0003	1.0003	1.0003	0.996119	0.987949	1.00436	0.996803	0.988628	1.00504	0.997582	0.9894	1.00583	1.00031	1.00031	1.00031	0.997201
30-39	0.981791	0.963589	1.00034	0.973992	0.951819	0.996682	0.971267	0.947344	0.995794	1.00078	1.00078	1.00078	0.998475	0.990414	1.0066	1.00063	0.992548	1.00877	0.996824	0.989071	1.00464	0.98671	0.971331	1.00233	0.989007	0.973592	1.00467	0.99664	0.9886	1.00474	0.998454	0.9904	1.00657	1.00078	1.00078	1.00078	0.991945	0.983369	1.0006	0.987083	0.975772	0.998526	0.986979	0.974878	0.999231	0.99763	0.993267	1.00201	0.994206
40-49	0.989429	0.974475	1.00461	0.986599	0.967304	1.00628	0.989204	0.9679	1.01098	0.992057	0.980434	1.00382	0.997404	0.985718	1.00923	0.993582	0.977066	1.01038	0.987145	0.974007	1.00046	0.98645	0.970883	1.00227	0.986415	0.968323	1.00484	0.99366	0.983981	1.00343	0.993026	0.980323	1.00589	1.0021	1.0021	1.0021	0.990917	0.981641	1.00028	0.992777	0.98203	1.00364	0.991804	0.978593	1.00519	0.993279	0.987079	0.999517	0.993136
50-59	0.964331	0.937794	0.991618	0.955471	0.921878	0.990289	0.948479	0.90876	0.989934	0.973082	0.951032	0.995644	0.962691	0.933288	0.99302	0.969959	0.937472	1.00357	0.959401	0.934136	0.98535	0.953103	0.922454	0.98477	0.96065	0.925386	0.997257	0.963523	0.937356	0.990419	0.966395	0.936289	0.99747	0.973046	0.94466	1.00229	0.969006	0.951846	0.986475	0.959351	0.937045	0.982187	0.960038	0.934477	0.986299	0.964021	0.94845	0.979848	0.961341
60-69	0.943883	0.909303	0.979778	0.917639	0.871395	0.966338	0.919208	0.866366	0.975274	0.921231	0.885695	0.958193	0.922451	0.880719	0.96616	0.918438	0.86959	0.97003	0.960037	0.933348	0.987488	0.947872	0.91146	0.985739	0.969764	0.928353	1.01302	0.918176	0.879907	0.95811	0.911942	0.864102	0.96243	0.946142	0.898434	0.996383	0.931497	0.906337	0.957354	0.920458	0.889215	0.952799	0.919137	0.88291	0.95685	0.94215	0.921459	0.963307	0.932406
70-79	0.710948	0.633647	0.797678	0.670244	0.581957	0.771924	0.68325	0.584271	0.798998	0.718351	0.642871	0.802694	0.68013	0.594127	0.778581	0.66958	0.573386	0.781913	0.91271	0.860133	0.9685	0.881715	0.809676	0.960165	0.886039	0.796795	0.985278	0.868764	0.811267	0.930337	0.877483	0.804529	0.957053	0.796842	0.714008	0.889286	0.714617	0.659606	0.774216	0.675015	0.612027	0.744486	0.676419	0.605675	0.755425	0.868034	0.831378	0.906306	0.858333
80<=	0.36335	0.250667	0.526687	0.402443	0.264901	0.611399	0.296209	0.151797	0.578006	0.466732	0.332734	0.654694	0.432773	0.282457	0.663082	0.514428	0.328797	0.804861	0.515747	0.391588	0.679271	0.366805	0.236754	0.568294	0.256178	0.127243	0.51576	0.627439	0.486488	0.809227	0.540667	0.367248	0.795975	0.468786	0.279506	0.786247	0.40875	0.316931	0.527169	0.415815	0.307464	0.562349	0.400252	0.267521	0.598836	0.547941	0.457353	0.656471	0.431982
Total	0.914346	0.897308	0.931707	0.903428	0.88351	0.923796	0.898917	0.875257	0.923217	0.93164	0.91725	0.946255	0.925758	0.908953	0.942872	0.928448	0.909682	0.947601	0.953091	0.940936	0.965403	0.93795	0.922034	0.954141	0.940064	0.921018	0.959504	0.951462	0.93895	0.964141	0.94956	0.933744	0.965644	0.951781	0.935494	0.968351	0.923637	0.912558	0.93485	0.915452	0.902499	0.928591	0.91487	0.899911	0.930077	0.952191	0.94448	0.959965	0.943885
	2011-2012									2013-2014									2015-2016									2017-2018						2019			2011-2014									2015-2019
Male	1-year	95% CI Lower	95% CI Higher	3-year	95% CI Lower	95% CI Higher	5-year	95% CI Lower	95% CI Higher	1-year	95% CI Lower	95% CI Higher	3-year	95% CI Lower	95% CI Higher	5-year	95% CI Lower	95% CI Higher	1-year	95% CI Lower	95% CI Higher	3-year	95% CI Lower	95% CI Higher	5-year	95% CI Lower	95% CI Higher	1-year	95% CI Lower	95% CI Higher	3-year	95% CI Lower	95% CI Higher	1-year	95% CI Lower	95% CI Higher	1-year	95% CI Lower	95% CI Higher	3-year	95% CI Lower	95% CI Higher	5-year	95% CI Lower	95% CI Higher	1-year	95% CI Lower	95% CI Higher	3-year
All sites excl. non-melanoma (C00-97)
0-29	0.928428	0.913693	0.9434	0.857207	0.837249	0.877641	0.834174	0.81292	0.855983	0.935893	0.921265	0.950753	0.868463	0.848315	0.889088	0.844177	0.822521	0.866403	0.930625	0.915081	0.946434	0.871504	0.851053	0.892447	0.847976	0.825772	0.870777	0.924556	0.908295	0.941108	0.866408	0.84509	0.888264	0.916447	0.892178	0.941376	0.931998	0.921576	0.942538	0.86259	0.848349	0.87707	0.838958	0.823722	0.854475	0.925437	0.915175	0.935814	0.867952
30-39	0.906626	0.892178	0.921308	0.831829	0.81321	0.850874	0.811451	0.791844	0.831544	0.91751	0.903931	0.931293	0.845081	0.827176	0.863373	0.816712	0.79745	0.836438	0.926461	0.913289	0.939823	0.866107	0.848853	0.883713	0.836102	0.816746	0.855917	0.917545	0.902954	0.932372	0.852228	0.832856	0.872052	0.938812	0.919538	0.958489	0.912108	0.902172	0.922153	0.838503	0.825545	0.851665	0.814102	0.800309	0.828133	0.925069	0.916275	0.933946	0.864102
40-49	0.735182	0.720242	0.750432	0.592679	0.575932	0.609912	0.543231	0.526062	0.56096	0.767283	0.752784	0.782062	0.632902	0.616242	0.650012	0.596934	0.579765	0.61461	0.791732	0.777877	0.805835	0.67594	0.659836	0.692438	0.63664	0.619626	0.654121	0.813893	0.800518	0.827491	0.69893	0.68255	0.715704	0.821028	0.802169	0.84033	0.751026	0.740573	0.761626	0.612531	0.600659	0.624637	0.569737	0.557523	0.582219	0.806289	0.79767	0.815002	0.69203
50-59	0.640349	0.631684	0.649132	0.474605	0.465378	0.484015	0.428472	0.419054	0.438102	0.64519	0.636097	0.654414	0.47791	0.468194	0.487828	0.432164	0.422236	0.442325	0.670657	0.660955	0.680502	0.516004	0.505434	0.526795	0.461322	0.450241	0.472675	0.680034	0.669972	0.690247	0.525548	0.514127	0.537222	0.707799	0.693714	0.72217	0.642643	0.636357	0.648991	0.47617	0.46946	0.482977	0.43022	0.423365	0.437187	0.681269	0.674987	0.68761	0.525767
60-69	0.660294	0.653225	0.667441	0.508333	0.500504	0.516283	0.457827	0.449592	0.466212	0.666702	0.659824	0.673651	0.522336	0.51467	0.530117	0.477864	0.469746	0.486123	0.674595	0.667934	0.681322	0.529396	0.521922	0.536977	0.479024	0.470895	0.487294	0.680634	0.673941	0.687393	0.53731	0.529468	0.545267	0.695897	0.686325	0.705602	0.663571	0.658633	0.668545	0.515493	0.510003	0.521042	0.468072	0.462275	0.473942	0.681099	0.676855	0.68537	0.536147
70-79	0.652349	0.644161	0.66064	0.529655	0.520129	0.539354	0.486926	0.476242	0.497849	0.683586	0.675736	0.691526	0.558269	0.548955	0.56774	0.519263	0.508751	0.529991	0.683726	0.675916	0.691625	0.566239	0.556982	0.57565	0.53042	0.519606	0.541459	0.68704	0.679336	0.694832	0.572882	0.563304	0.582622	0.699134	0.688511	0.709922	0.668315	0.662635	0.674044	0.54428	0.537602	0.551042	0.503455	0.495936	0.511088	0.688251	0.683365	0.693172	0.570404
80<=	0.557936	0.544684	0.571509	0.454588	0.437969	0.471838	0.428654	0.407491	0.450916	0.569743	0.55638	0.583426	0.471618	0.454783	0.489076	0.424091	0.403213	0.44605	0.588384	0.574712	0.60238	0.478664	0.461426	0.496546	0.446486	0.423846	0.470335	0.582503	0.568456	0.596897	0.463522	0.444823	0.483007	0.579365	0.559327	0.600121	0.56376	0.554316	0.573364	0.462986	0.451093	0.475193	0.426396	0.411424	0.441913	0.584351	0.575501	0.593337	0.4712
Total	0.657771	0.65371	0.661857	0.520511	0.515866	0.525198	0.477261	0.472103	0.482474	0.672924	0.668906	0.676966	0.538727	0.534081	0.543413	0.496385	0.491205	0.50162	0.684275	0.680257	0.688317	0.554566	0.549886	0.559287	0.511214	0.505826	0.516659	0.689194	0.685143	0.69327	0.560185	0.555234	0.565181	0.701985	0.696249	0.707769	0.665347	0.662488	0.668219	0.529619	0.526329	0.532929	0.486823	0.483162	0.490511	0.689689	0.687131	0.692256	0.55967
Bladder cancer (C67)
0-29	1.00064	1.00064	1.00064	1.0019	1.0019	1.0019	1.00325	1.00325	1.00325	0.917272	0.77905	1.08002	0.91847	0.780068	1.08143	0.919738	0.781144	1.08292										1.00051	1.00051	1.00051	1.00157	1.00157	1.00157				0.967294	0.906119	1.0326	0.968529	0.907276	1.03392	0.969849	0.908513	1.03533	1.00066	1.00066	1.00066	1.00188
30-39	1.00151	1.00151	1.00151	0.969157	0.903617	1.03945	0.972978	0.907179	1.04355	0.981351	0.943631	1.02058	0.984358	0.946522	1.02371	0.967641	0.914906	1.02342	1.00135	1.00135	1.00135	0.954257	0.889541	1.02368	0.957874	0.892912	1.02756	1.00134	1.00134	1.00134	0.979984	0.93421	1.028	1.00119	1.00119	1.00119	0.988595	0.964067	1.01375	0.978924	0.944523	1.01458	0.969605	0.927759	1.01334	1.00131	1.00131	1.00131	0.968182
40-49	0.906184	0.85479	0.960668	0.891066	0.834028	0.952004	0.860872	0.796101	0.930912	0.953703	0.917494	0.991341	0.898135	0.84526	0.954318	0.880692	0.821991	0.943585	0.934558	0.893626	0.977364	0.888133	0.834751	0.944929	0.861264	0.800309	0.926863	0.938465	0.898135	0.980605	0.893795	0.840618	0.950336	0.935121	0.879097	0.994716	0.931311	0.899999	0.963713	0.894879	0.855657	0.9359	0.871504	0.827389	0.917971	0.936196	0.91029	0.962839	0.889605
50-59	0.879018	0.852309	0.906564	0.791562	0.756803	0.827917	0.766444	0.728057	0.806856	0.892664	0.86552	0.920659	0.80502	0.76872	0.843034	0.757079	0.715976	0.800542	0.902695	0.873931	0.932407	0.829187	0.790769	0.869473	0.789108	0.744617	0.836258	0.892033	0.860014	0.925244	0.79365	0.74889	0.841085	0.855673	0.805268	0.909233	0.885403	0.866246	0.904984	0.797849	0.772558	0.823968	0.762058	0.733768	0.791439	0.890017	0.870019	0.910475	0.809209
60-69	0.862739	0.841964	0.884027	0.770152	0.742777	0.798536	0.733024	0.701839	0.765595	0.867928	0.847588	0.888756	0.785929	0.759098	0.81371	0.740918	0.70999	0.773193	0.870099	0.849998	0.890675	0.782844	0.756073	0.810562	0.728358	0.6964	0.761783	0.861432	0.840987	0.882375	0.757357	0.72897	0.786849	0.873733	0.844808	0.903648	0.865342	0.850752	0.880182	0.778077	0.758807	0.797836	0.73699	0.714886	0.759778	0.86725	0.854329	0.880366	0.772538
70-79	0.809293	0.783536	0.835897	0.715817	0.681973	0.75134	0.665656	0.625556	0.708327	0.837019	0.812711	0.862054	0.720529	0.687287	0.755378	0.672929	0.633705	0.714581	0.835207	0.811066	0.860067	0.752601	0.720248	0.786408	0.691628	0.65135	0.734397	0.842941	0.81937	0.86719	0.739006	0.705084	0.774559	0.847268	0.814871	0.880953	0.823303	0.805512	0.841488	0.718176	0.69429	0.742885	0.669317	0.641015	0.698869	0.8408	0.825736	0.856139	0.743843
80<=	0.709756	0.66765	0.754519	0.597669	0.539853	0.661677	0.53798	0.465817	0.621321	0.711742	0.668565	0.757708	0.633836	0.573184	0.700906	0.5952	0.515735	0.686909	0.686313	0.642365	0.733267	0.554849	0.497049	0.619369	0.576305	0.498951	0.665651	0.735386	0.691812	0.781704	0.662744	0.597847	0.734686	0.768938	0.703908	0.839975	0.710676	0.680244	0.742468	0.615109	0.572588	0.660787	0.565543	0.510813	0.626137	0.720736	0.692332	0.750306	0.611988
Total	0.826444	0.812784	0.840335	0.734426	0.716082	0.75324	0.692261	0.670277	0.714965	0.84159	0.828281	0.855113	0.751081	0.732897	0.769717	0.707347	0.685137	0.730277	0.837685	0.824126	0.851467	0.748667	0.730442	0.767346	0.707836	0.685433	0.730971	0.843404	0.829918	0.857109	0.748453	0.729022	0.768402	0.852173	0.83313	0.871652	0.83397	0.824407	0.843644	0.742703	0.729737	0.755898	0.699762	0.684062	0.715822	0.842791	0.834212	0.851459	0.749482
Breast cancer (C50)
0-29
30-39																																														1.00145	1.00145	1.00145	0.837223
40-49	0.934622	0.812467	1.07514	0.875223	0.712702	1.0748	0.740515	0.538976	1.01741										0.892478	0.7616	1.04585	0.787598	0.619574	1.00119	0.728998	0.544911	0.975274	1.00339	1.00339	1.00339	0.920249	0.77042	1.09922				0.962331	0.883673	1.04799	0.887098	0.760429	1.03487	0.76607	0.604531	0.970774	0.946444	0.873357	1.02565	0.84776
50-59	0.937378	0.840701	1.04517	0.889559	0.758105	1.04381	0.923049	0.786646	1.0831	0.862768	0.749358	0.993342	0.799175	0.66139	0.965663	0.766388	0.614549	0.955744	0.892273	0.774332	1.02818	0.87739	0.741876	1.03766	0.908855	0.768482	1.07487	0.930924	0.827298	1.04753	0.808182	0.64268	1.0163	0.950314	0.840757	1.07415	0.89557	0.816381	0.982439	0.838633	0.73824	0.95268	0.835494	0.725666	0.961944	0.920863	0.852681	0.994497	0.868114
60-69	0.914484	0.823669	1.01531	0.652954	0.512834	0.831357	0.570871	0.421888	0.772465	0.910352	0.817847	1.01332	0.818193	0.687972	0.973062	0.825326	0.679502	1.00244	0.914486	0.82359	1.01541	0.951923	0.84756	1.06914	0.860897	0.706414	1.04916	0.880786	0.790609	0.981249	0.804231	0.678769	0.952884	0.847965	0.717065	1.00276	0.912369	0.846177	0.983739	0.734289	0.633577	0.85101	0.696187	0.584464	0.829266	0.885209	0.825081	0.949719	0.855072
70-79	0.927628	0.830466	1.03616	0.852915	0.705916	1.03053	0.788269	0.606515	1.02449	0.883759	0.785298	0.994566	0.80887	0.67233	0.973141	0.788694	0.623211	0.998118	0.834602	0.701341	0.993184	0.843889	0.677936	1.05047	0.660261	0.444746	0.980212	0.945429	0.855798	1.04445	0.992236	0.858939	1.14622	1.02362	0.949169	1.10391	0.903634	0.83258	0.980752	0.828923	0.725595	0.946966	0.787856	0.660375	0.939946	0.92991	0.865754	0.998819	0.958036
80<=	0.826013	0.611357	1.11604	0.900884	0.589243	1.37735	0.823038	0.407802	1.66108	0.952161	0.76959	1.17804	0.603493	0.333565	1.09185	0.418935	0.119138	1.47313	0.735209	0.512129	1.05546	0.70493	0.40595	1.22411	0.972031	0.496304	1.90376	0.701439	0.507319	0.969836	0.580734	0.335056	1.00656	0.768794	0.508118	1.1632	0.887978	0.737584	1.06904	0.747175	0.520219	1.07314	0.587967	0.287132	1.20399	0.72414	0.584204	0.897596	0.60379
Total	0.910459	0.855367	0.969099	0.807104	0.725498	0.897889	0.745945	0.641894	0.866864	0.907999	0.856214	0.962915	0.799922	0.721541	0.886817	0.757753	0.650191	0.883109	0.873299	0.812638	0.938487	0.860424	0.781856	0.946888	0.816825	0.709736	0.940073	0.893241	0.837924	0.952209	0.834196	0.75217	0.925167	0.924128	0.855902	0.997792	0.909144	0.871006	0.948952	0.803355	0.745852	0.865292	0.752298	0.675137	0.838278	0.893184	0.857361	0.930505	0.851605
Cancer of brain and CNS (C70-72)
0-29	0.88929	0.838	0.943718	0.778791	0.711917	0.851947	0.749886	0.680264	0.826633	0.949559	0.910888	0.989871	0.831615	0.766801	0.901907	0.781425	0.710255	0.859728	0.900429	0.843773	0.96089	0.791062	0.715433	0.874686	0.766743	0.686757	0.856045	0.866984	0.799882	0.939714	0.767232	0.684943	0.859407	0.857508	0.765842	0.960146	0.917398	0.884086	0.951965	0.803425	0.755869	0.853972	0.764593	0.713939	0.81884	0.87903	0.838669	0.921332	0.769505
30-39	0.904453	0.846623	0.966233	0.788399	0.709325	0.876288	0.726156	0.640328	0.823488	0.901207	0.844502	0.96172	0.803475	0.728912	0.885665	0.675202	0.588937	0.774102	0.928682	0.86984	0.991505	0.756605	0.661843	0.864936	0.651464	0.54182	0.783295	0.903943	0.838415	0.974592	0.708778	0.606727	0.827994	1.00117	1.00117	1.00117	0.902769	0.861767	0.945722	0.796201	0.740954	0.855567	0.699746	0.637394	0.768198	0.929736	0.891663	0.969434	0.748853
40-49	0.723474	0.640714	0.816925	0.548307	0.458196	0.65614	0.45244	0.363326	0.563412	0.811455	0.745287	0.883498	0.535167	0.453823	0.63109	0.434977	0.355081	0.53285	0.71162	0.636878	0.795134	0.526938	0.446247	0.622219	0.479397	0.39757	0.578066	0.777825	0.703962	0.859439	0.523083	0.436124	0.627381	0.78716	0.682698	0.907607	0.772338	0.719086	0.829533	0.54097	0.478914	0.611067	0.442695	0.381201	0.51411	0.750366	0.701821	0.802268	0.525943
50-59	0.517588	0.454316	0.589672	0.292018	0.235773	0.361679	0.257896	0.203149	0.327397	0.485467	0.421364	0.559322	0.248646	0.195039	0.316987	0.21608	0.164576	0.283701	0.566358	0.497801	0.644357	0.30635	0.244514	0.383824	0.287655	0.225921	0.36626	0.603085	0.532645	0.682841	0.309055	0.24303	0.393016	0.480347	0.380009	0.607179	0.501845	0.455833	0.552503	0.270732	0.230426	0.318088	0.237368	0.198213	0.284257	0.565452	0.519641	0.615301	0.29793
60-69	0.392286	0.339505	0.453274	0.141369	0.105369	0.189669	0.108765	0.0762357	0.155176	0.364883	0.309328	0.430414	0.168653	0.126649	0.224589	0.153665	0.112114	0.210616	0.343437	0.291151	0.405114	0.122613	0.0882806	0.170296	0.102809	0.0704599	0.150009	0.433914	0.3797	0.495869	0.193938	0.147839	0.254411	0.316052	0.246231	0.40567	0.379626	0.340427	0.42334	0.153871	0.125218	0.18908	0.129443	0.102084	0.164136	0.375646	0.340965	0.413856	0.153661
70-79	0.291822	0.232985	0.365517	0.141188	0.0966846	0.206176	0.134382	0.0880175	0.205171	0.250508	0.197843	0.317191	0.136476	0.094859	0.196352	0.106903	0.0681445	0.167705	0.23477	0.180276	0.305735	0.102776	0.0649826	0.162551	0.0877534	0.0505467	0.152347	0.284599	0.223892	0.361766	0.185723	0.131572	0.262159	0.253791	0.181105	0.355649	0.269948	0.229211	0.317926	0.138545	0.106416	0.180374	0.119603	0.087654	0.163197	0.257727	0.220015	0.301903	0.137064
80<=	0.115615	0.0618658	0.21606	0.0540269	0.0184565	0.158151	0.0469528	0.0131082	0.168183	0.0795791	0.0382159	0.165712	0.0496177	0.0163247	0.150809	0.0619129	0.02037	0.188179	0.0777743	0.0347988	0.173823							0.143747	0.0823048	0.251055	0.0278879	0.00652081	0.119269	0.0270732	0.00583795	0.125551	0.097009	0.0597026	0.157627	0.0518746	0.0230176	0.116909	0.0544818	0.0223662	0.132712	0.0929812	0.0587474	0.147164	0.00995944
Total	0.5099	0.480758	0.540808	0.330475	0.302911	0.360547	0.296357	0.269105	0.326369	0.502751	0.473586	0.533713	0.336207	0.308449	0.366464	0.293796	0.266625	0.323735	0.483675	0.453308	0.516077	0.301431	0.273502	0.332212	0.273286	0.245298	0.304467	0.523315	0.492412	0.556158	0.324495	0.29433	0.357752	0.443672	0.40087	0.491044	0.506338	0.485539	0.528029	0.333319	0.313503	0.354388	0.295076	0.275554	0.315982	0.491641	0.471982	0.512119	0.303979
Cancer of lip, oral cavity and pharynx (C00-14)
0-29																			0.917191	0.778969	1.07994	0.751364	0.550458	1.0256	0.752308	0.55115	1.02689	0.957037	0.878861	1.04217	0.958145	0.879879	1.04337				0.94174	0.839185	1.05683	0.883978	0.747111	1.04592	0.885165	0.748114	1.04732	0.95401	0.893762	1.01832	0.890719
30-39	0.883527	0.782955	0.997018	0.590586	0.44822	0.778172	0.533259	0.39099	0.727294	0.876257	0.788328	0.973994	0.711757	0.594973	0.851464	0.630437	0.507871	0.782582	0.888026	0.807353	0.97676	0.795938	0.694483	0.912214	0.760801	0.653585	0.885606	0.834465	0.713122	0.976454	0.803556	0.674138	0.95782	0.810632	0.662338	0.992128	0.879266	0.811545	0.952639	0.661497	0.566702	0.772149	0.590129	0.492579	0.706998	0.856931	0.792237	0.926909	0.797868
40-49	0.60996	0.564483	0.659102	0.359345	0.315469	0.409324	0.297261	0.255503	0.345843	0.648668	0.600805	0.700344	0.397661	0.349529	0.45242	0.359939	0.312548	0.414515	0.708244	0.655833	0.764842	0.513492	0.456574	0.577505	0.437096	0.379617	0.50328	0.717867	0.665206	0.774696	0.507733	0.448944	0.574221	0.767367	0.690808	0.852412	0.627906	0.594512	0.663175	0.377101	0.343999	0.413388	0.32631	0.29416	0.361974	0.721981	0.687858	0.757798	0.521319
50-59	0.601842	0.576653	0.628132	0.327206	0.303049	0.353288	0.275475	0.252053	0.301074	0.573551	0.547013	0.601375	0.30559	0.280873	0.332481	0.260755	0.236734	0.287213	0.586115	0.557055	0.61669	0.370702	0.342052	0.401752	0.313226	0.284526	0.344821	0.572822	0.539938	0.607709	0.344271	0.311289	0.380749	0.612381	0.567204	0.661157	0.58835	0.569948	0.607346	0.316889	0.299396	0.335404	0.268441	0.251434	0.286599	0.586101	0.56623	0.606669	0.361334
60-69	0.605601	0.577606	0.634953	0.381673	0.353239	0.412397	0.312363	0.284292	0.343205	0.582968	0.554557	0.612834	0.347677	0.319701	0.378102	0.283007	0.255617	0.313332	0.601503	0.575012	0.629216	0.363384	0.336789	0.392079	0.311661	0.284391	0.341545	0.584532	0.557106	0.613308	0.383003	0.354133	0.414227	0.60598	0.567167	0.647448	0.594388	0.574294	0.615184	0.36482	0.344619	0.386205	0.297792	0.277882	0.31913	0.595678	0.578385	0.613488	0.372926
70-79	0.609214	0.562986	0.659239	0.410684	0.361263	0.466867	0.337508	0.285996	0.398298	0.628478	0.581142	0.67967	0.421459	0.37043	0.479517	0.381058	0.326175	0.445176	0.638013	0.593334	0.686056	0.462725	0.41337	0.517972	0.400575	0.345896	0.463899	0.571874	0.526621	0.621016	0.383377	0.334326	0.439624	0.604786	0.543307	0.673221	0.618486	0.585004	0.653884	0.415798	0.379603	0.455443	0.358451	0.319928	0.401612	0.604851	0.576037	0.635106	0.421026
80<=	0.611916	0.523438	0.715351	0.535212	0.418425	0.684596	0.538902	0.389878	0.744888	0.584319	0.505557	0.67535	0.485213	0.386908	0.608496	0.47303	0.353675	0.632663	0.664173	0.580357	0.760094	0.518187	0.41426	0.648187	0.454474	0.328867	0.628055	0.565684	0.480034	0.666617	0.45394	0.345416	0.596561	0.59745	0.487394	0.732355	0.596353	0.536131	0.663339	0.507412	0.429207	0.599867	0.505097	0.406226	0.628032	0.611858	0.557154	0.671933	0.48124
Total	0.608415	0.592316	0.624951	0.370296	0.353806	0.387555	0.311504	0.294756	0.329204	0.596784	0.580214	0.613828	0.359172	0.342416	0.376749	0.31025	0.293137	0.328363	0.618651	0.601908	0.63586	0.406749	0.38914	0.425154	0.349552	0.33096	0.369188	0.595127	0.577319	0.613483	0.394412	0.375174	0.414636	0.623315	0.598323	0.649351	0.60275	0.591155	0.614573	0.364874	0.353038	0.377107	0.31089	0.298819	0.323448	0.610515	0.599476	0.621756	0.402086
Colorectum cancer (C18-21)
0-29	0.750508	0.617126	0.912719	0.594925	0.449571	0.787275	0.564421	0.418741	0.760782	0.89346	0.787768	1.01333	0.787362	0.651402	0.951699	0.752738	0.610484	0.92814	1.00068	1.00068	1.00068	0.901934	0.782289	1.03988	0.853215	0.713248	1.02065	0.897129	0.794573	1.01292	0.747544	0.58735	0.951431	1.00067	1.00067	1.00067	0.817212	0.72582	0.920112	0.684714	0.577454	0.811897	0.652292	0.542872	0.783767	0.950632	0.897465	1.00695	0.837771
30-39	0.85083	0.787602	0.919134	0.693636	0.613442	0.784312	0.633919	0.550555	0.729905	0.828198	0.766556	0.894796	0.664581	0.588895	0.749995	0.591237	0.512998	0.681409	0.892911	0.839154	0.950111	0.669776	0.590575	0.759598	0.596466	0.514429	0.691586	0.897745	0.844167	0.954723	0.701217	0.620659	0.792231	0.95871	0.903226	1.0176	0.83859	0.793765	0.885946	0.677918	0.621734	0.739178	0.610834	0.552412	0.675435	0.905819	0.872246	0.940684	0.694356
40-49	0.846377	0.811856	0.882366	0.681166	0.636677	0.728763	0.577149	0.529867	0.62865	0.852108	0.81756	0.888116	0.702423	0.657973	0.749875	0.637762	0.590645	0.688637	0.847602	0.812534	0.884182	0.641781	0.595479	0.691683	0.572213	0.523173	0.62585	0.874892	0.843074	0.907911	0.703291	0.656679	0.753211	0.864366	0.820707	0.910347	0.849186	0.824594	0.874511	0.691589	0.659801	0.724908	0.606886	0.573013	0.64276	0.86213	0.841125	0.88366	0.674171
50-59	0.824731	0.806355	0.843525	0.629323	0.605645	0.653926	0.539435	0.51439	0.5657	0.801739	0.782255	0.821708	0.621049	0.59688	0.646197	0.5473	0.521786	0.57406	0.81772	0.797124	0.838849	0.644704	0.618692	0.67181	0.548213	0.519627	0.578372	0.836978	0.816562	0.857905	0.666265	0.638207	0.695557	0.838362	0.811017	0.866628	0.813451	0.800019	0.827109	0.625257	0.608244	0.642747	0.543282	0.525281	0.5619	0.829401	0.816499	0.842506	0.654161
60-69	0.778155	0.76319	0.793413	0.615139	0.596794	0.634048	0.53583	0.516072	0.556344	0.7983	0.784104	0.812754	0.630892	0.613017	0.649287	0.56183	0.542426	0.581929	0.804539	0.790845	0.818471	0.652846	0.635519	0.670645	0.584168	0.564682	0.604326	0.807208	0.793432	0.821222	0.665068	0.646807	0.683844	0.817008	0.798575	0.835867	0.788454	0.778118	0.798927	0.623188	0.610328	0.636319	0.549115	0.535192	0.563399	0.808214	0.799587	0.816935	0.659417
70-79	0.739522	0.722321	0.757132	0.588612	0.567341	0.61068	0.523594	0.499595	0.548744	0.761282	0.744832	0.778095	0.619729	0.598987	0.641188	0.555355	0.531776	0.579979	0.753251	0.736797	0.770072	0.617643	0.597095	0.638898	0.565059	0.540672	0.590545	0.756205	0.740021	0.772743	0.613768	0.592266	0.636049	0.75356	0.730909	0.776914	0.750608	0.738672	0.762737	0.604459	0.589524	0.619772	0.539767	0.52283	0.557253	0.7545	0.744167	0.764977	0.61525
80<=	0.55189	0.524002	0.581263	0.439631	0.405296	0.476874	0.402622	0.359391	0.451054	0.580367	0.551314	0.610951	0.478952	0.442972	0.517853	0.417744	0.374292	0.466241	0.620003	0.590994	0.650436	0.503154	0.466432	0.542767	0.478075	0.428861	0.532936	0.620804	0.591008	0.652103	0.495591	0.455282	0.539469	0.607431	0.565016	0.65303	0.565446	0.545165	0.586483	0.458336	0.433186	0.484945	0.409749	0.378583	0.443482	0.617904	0.599027	0.637377	0.498563
Total	0.743583	0.734356	0.752926	0.58633	0.574991	0.597894	0.515262	0.502438	0.528413	0.760103	0.751106	0.769208	0.608456	0.597273	0.619848	0.541342	0.528686	0.554301	0.767716	0.758756	0.776783	0.620092	0.608839	0.631552	0.558535	0.545135	0.572265	0.773932	0.764986	0.782982	0.628329	0.616342	0.640549	0.77782	0.765537	0.790299	0.75187	0.745414	0.758382	0.597429	0.589442	0.605524	0.528344	0.519301	0.537546	0.772249	0.766606	0.777933	0.62467
Gallbladder cancer (C23-24)
0-29
30-39																			0.700914	0.478388	1.02695	0.702698	0.479606	1.02956	0.503863	0.283481	0.895574																			0.572152	0.371442	0.881317	0.573603
40-49	0.64563	0.444557	0.93765	0.435382	0.246384	0.769358	0.367332	0.190395	0.7087	0.602847	0.426549	0.85201	0.305435	0.162068	0.575627	0.257416	0.12598	0.525978	0.591046	0.403318	0.866152	0.418502	0.24392	0.718036	0.423369	0.246757	0.726387	0.602462	0.426168	0.851685	0.506722	0.332204	0.772922				0.620382	0.478651	0.80408	0.358772	0.231254	0.556605	0.302474	0.183052	0.499804	0.589337	0.464103	0.748365	0.463109
50-59	0.325028	0.233293	0.452836	0.235001	0.154039	0.358517	0.199424	0.123329	0.322472	0.362107	0.25853	0.507181	0.197141	0.117422	0.330982	0.113259	0.055045	0.23304	0.50735	0.396771	0.648749	0.254051	0.165193	0.390706	0.166908	0.0930044	0.299537	0.436595	0.331288	0.575377	0.175436	0.10057	0.306036	0.485871	0.321487	0.734308	0.341645	0.269132	0.433694	0.217796	0.156298	0.303491	0.160396	0.106552	0.241448	0.473283	0.399277	0.561007	0.209936
60-69	0.321526	0.243025	0.425386	0.208174	0.141029	0.307288	0.180423	0.115947	0.280752	0.374969	0.30481	0.461275	0.24364	0.181582	0.326908	0.1933	0.135538	0.275678	0.511875	0.432429	0.605916	0.278528	0.208849	0.371455	0.214661	0.148508	0.310282	0.465702	0.389379	0.556985	0.313774	0.241233	0.408128	0.516696	0.395428	0.675155	0.353104	0.298645	0.417494	0.228993	0.180824	0.289993	0.187742	0.142069	0.248098	0.492455	0.440143	0.550984	0.288229
70-79	0.325977	0.254686	0.417222	0.218508	0.154066	0.309905	0.134256	0.0811599	0.222089	0.360763	0.29154	0.44642	0.203288	0.144731	0.285535	0.184445	0.124294	0.273703	0.387313	0.311201	0.482039	0.230148	0.163241	0.324476	0.215329	0.145045	0.319671	0.409425	0.338853	0.494694	0.218752	0.158672	0.301579	0.377653	0.278614	0.511898	0.344508	0.292997	0.405074	0.210096	0.164426	0.268452	0.161128	0.117741	0.220503	0.395064	0.346822	0.450016	0.217284
80<=	0.235989	0.158642	0.351048	0.13419	0.0701671	0.256632	0.154641	0.0753549	0.317348	0.22314	0.152659	0.326161	0.121803	0.0641722	0.23119	0.0829638	0.0312937	0.219948	0.275954	0.195347	0.389822	0.149034	0.0826967	0.268587	0.137838	0.0667734	0.284535	0.266939	0.181285	0.393063	0.0847416	0.0324668	0.221184	0.311181	0.190966	0.507073	0.228642	0.173383	0.301512	0.127031	0.0799664	0.201795	0.116027	0.0635657	0.211785	0.278359	0.22099	0.35062	0.13315
Total	0.317852	0.275226	0.367079	0.208382	0.169762	0.255789	0.170532	0.132932	0.218767	0.344127	0.303771	0.389845	0.201514	0.166369	0.244082	0.160418	0.126083	0.204102	0.430151	0.385575	0.479881	0.245307	0.205576	0.292717	0.202971	0.16257	0.253413	0.413857	0.370534	0.462245	0.230165	0.190258	0.278442	0.418524	0.352792	0.496504	0.332035	0.302109	0.364926	0.2046	0.177828	0.235403	0.165007	0.138709	0.196291	0.421197	0.392366	0.452145	0.234704
Hodgkin tumor (C81)
0-29	0.977597	0.946768	1.00943	0.932698	0.881152	0.987258	0.922423	0.867158	0.98121	1.00051	1.00051	1.00051	1.00165	1.00165	1.00165	0.977238	0.942923	1.0128	0.988916	0.966633	1.01171	0.978482	0.947269	1.01072	0.979795	0.94854	1.01208	1.00051	1.00051	1.00051	1.00166	1.00166	1.00166	1.0005	1.0005	1.0005	0.988433	0.971918	1.00523	0.965305	0.937198	0.994256	0.948346	0.914329	0.983628	0.995263	0.985049	1.00558	0.989814
30-39	1.00128	1.00128	1.00128	0.986515	0.953181	1.02101	0.98982	0.956374	1.02443	1.00115	1.00115	1.00115	0.988173	0.958368	1.01891	0.975557	0.933842	1.01914	1.00114	1.00114	1.00114	0.969198	0.923588	1.01706	0.954873	0.899654	1.01348	0.961192	0.908843	1.01656	0.931602	0.854751	1.01536	0.966627	0.903447	1.03423	1.00121	1.00121	1.00121	0.987393	0.964942	1.01037	0.9823	0.954884	1.0105	0.979254	0.955111	1.00401	0.949269
40-49	0.927649	0.848237	1.01449	0.859537	0.753227	0.980851	0.870054	0.762443	0.992852	0.983132	0.943794	1.02411	0.92852	0.853291	1.01038	0.938484	0.862448	1.02122	0.962243	0.909319	1.01825	0.887015	0.800119	0.983348	0.895308	0.8076	0.992541	0.922253	0.839263	1.01345	0.839425	0.722817	0.974845	0.947084	0.849377	1.05603	0.958276	0.915279	1.00329	0.897729	0.832574	0.967983	0.907942	0.842046	0.978995	0.945418	0.901805	0.99114	0.874491
50-59	0.936451	0.854962	1.02571	0.887167	0.775272	1.01521	0.865693	0.736574	1.01745	0.869201	0.769377	0.981977	0.82109	0.702213	0.960091	0.797676	0.666928	0.954056	0.92184	0.829039	1.02503	0.887776	0.770458	1.02296	0.722394	0.543078	0.960918	0.983775	0.930107	1.04054	1.0128	0.957547	1.07124				0.901035	0.833896	0.97358	0.852329	0.767705	0.946282	0.829857	0.734579	0.937494	0.95896	0.909136	1.01152	0.955586
60-69	0.959466	0.83354	1.10442	0.946992	0.771407	1.16254	1.01726	0.828646	1.24881	0.841777	0.69455	1.02021	0.797135	0.621605	1.02223	0.800352	0.606152	1.05677	0.806946	0.653651	0.996192	0.81296	0.641615	1.03006	0.769657	0.572399	1.03489	0.630857	0.458965	0.867127	0.583781	0.399447	0.85318	0.517883	0.291352	0.920547	0.886984	0.779288	1.00956	0.854888	0.720193	1.01478	0.884804	0.735067	1.06504	0.682315	0.566701	0.821517	0.668344
70-79	0.845286	0.683038	1.04607	0.897675	0.70379	1.14497	0.777415	0.533328	1.13321	0.730281	0.516491	1.03257	0.727604	0.482018	1.09831	0.619581	0.351656	1.09164	0.9074	0.764714	1.07671	0.916026	0.727082	1.15407	0.889841	0.629864	1.25712	0.830575	0.638789	1.07994	0.603934	0.367407	0.99273				0.800222	0.661963	0.967358	0.830079	0.665996	1.03459	0.712462	0.515361	0.984946	0.81328	0.691153	0.956987	0.741891
80<=										0.526188	0.288432	0.959928	0.330201	0.114419	0.952926																						0.577089	0.370471	0.89894	0.550499	0.299225	1.01278	0.524823	0.232325	1.18557	0.67846	0.422585	1.08927	0.872727
Total	0.949677	0.920659	0.979609	0.924299	0.885645	0.96464	0.925456	0.880497	0.972712	0.9335	0.902282	0.965798	0.901826	0.861435	0.944109	0.87315	0.82494	0.924178	0.950159	0.92204	0.979135	0.92532	0.88864	0.963514	0.89151	0.839898	0.946294	0.931166	0.8966	0.967065	0.901912	0.857038	0.949136	0.891535	0.834005	0.953034	0.941343	0.919843	0.963346	0.912807	0.884578	0.941938	0.89876	0.865332	0.933479	0.93231	0.911189	0.95392	0.908622
Kidney cancer (C64-65)
0-29	0.962073	0.89222	1.03739	0.924456	0.829221	1.03063	0.886915	0.774207	1.01603	0.957286	0.878909	1.04265	0.958293	0.879833	1.04375	0.959407	0.880856	1.04496	0.95705	0.878874	1.04218	0.957771	0.879536	1.04296	0.898665	0.774049	1.04334	0.91725	0.779039	1.07998	0.917853	0.77955	1.08069	1.00041	1.00041	1.00041	0.959763	0.90638	1.01629	0.940288	0.876025	1.00927	0.920897	0.847893	1.00019	0.962028	0.911613	1.01523	0.962755
30-39	0.955258	0.905889	1.00732	0.88122	0.805112	0.964522	0.853753	0.770374	0.946157	0.96959	0.927522	1.01357	0.908791	0.83937	0.983953	0.879888	0.801409	0.966053	0.921303	0.862222	0.984433	0.910802	0.847431	0.978912	0.883917	0.811053	0.963326	0.983799	0.950544	1.01822	0.915303	0.844226	0.992363	1.00133	1.00133	1.00133	0.962309	0.929403	0.996381	0.894787	0.842289	0.950556	0.866667	0.808246	0.929312	0.957848	0.926913	0.989815	0.925662
40-49	0.869822	0.823604	0.918633	0.793867	0.737707	0.854303	0.748758	0.687694	0.815245	0.903754	0.866356	0.942766	0.853842	0.808101	0.902173	0.808831	0.75717	0.864018	0.904201	0.867098	0.942891	0.828878	0.78095	0.879747	0.78433	0.729799	0.842935	0.920278	0.885901	0.955988	0.881718	0.8384	0.927273	0.850806	0.788369	0.918188	0.88829	0.858711	0.918888	0.82652	0.790317	0.864381	0.781472	0.74132	0.823797	0.900118	0.87597	0.924931	0.843689
50-59	0.833112	0.801095	0.866409	0.774504	0.736695	0.814254	0.742642	0.70106	0.78669	0.855875	0.823876	0.889117	0.790954	0.751986	0.831941	0.746857	0.703356	0.793049	0.840555	0.806705	0.875826	0.764499	0.723513	0.807806	0.717567	0.670461	0.767982	0.846491	0.812602	0.881794	0.76266	0.719311	0.808621	0.86536	0.819856	0.91339	0.84385	0.821032	0.867302	0.782254	0.754893	0.810607	0.744615	0.714283	0.776236	0.847738	0.826301	0.869732	0.764053
60-69	0.796062	0.763777	0.829711	0.702324	0.663183	0.743776	0.657095	0.61373	0.703524	0.825294	0.79502	0.85672	0.760699	0.723509	0.799801	0.72398	0.681877	0.768683	0.820323	0.791633	0.850054	0.740233	0.704724	0.777531	0.699675	0.658329	0.743618	0.827572	0.799024	0.85714	0.760858	0.72387	0.799736	0.836722	0.795334	0.880263	0.810893	0.788633	0.833781	0.731956	0.704709	0.760256	0.691072	0.660511	0.723047	0.826268	0.807929	0.845023	0.748858
70-79	0.764245	0.723808	0.806941	0.677018	0.626531	0.731572	0.621168	0.56252	0.685932	0.724271	0.683567	0.767399	0.663305	0.614206	0.716328	0.618401	0.56187	0.680619	0.803875	0.767006	0.842516	0.755271	0.70827	0.805391	0.755927	0.698153	0.818483	0.826675	0.790719	0.864267	0.741134	0.691176	0.794703	0.795227	0.742407	0.851806	0.743783	0.71481	0.77393	0.669972	0.634351	0.707593	0.619722	0.578407	0.663987	0.811219	0.787795	0.83534	0.744942
80<=	0.548505	0.478103	0.629275	0.45233	0.365378	0.559974	0.448028	0.339805	0.590718	0.603263	0.526612	0.69107	0.515142	0.420436	0.631182	0.480878	0.366644	0.630704	0.655767	0.578892	0.74285	0.549563	0.452846	0.666937	0.4887	0.362717	0.658441	0.568751	0.49399	0.654826	0.472154	0.375934	0.593001	0.595273	0.479829	0.738492	0.572847	0.519812	0.631293	0.480106	0.413882	0.556925	0.46256	0.380601	0.562169	0.607709	0.557341	0.662629	0.511054
Total	0.786013	0.767653	0.804811	0.704908	0.682278	0.728288	0.665336	0.639417	0.692305	0.803427	0.785603	0.821656	0.740038	0.718157	0.762585	0.699654	0.674464	0.725785	0.820969	0.804012	0.838283	0.750662	0.729335	0.772613	0.717394	0.691559	0.744194	0.822825	0.805685	0.840329	0.748853	0.725964	0.772465	0.824075	0.799531	0.849371	0.794672	0.781827	0.807727	0.722386	0.706557	0.738569	0.682418	0.664229	0.701105	0.822301	0.811427	0.83332	0.748742
Larynx cancer (C32)
0-29
30-39																																					1.00157	1.00157	1.00157	1.00492	1.00492	1.00492	0.925116	0.785619	1.08938	0.834475	0.655313	1.06262	0.836816
40-49	0.774691	0.700752	0.856432	0.522998	0.437472	0.625243	0.46707	0.381659	0.571595	0.760177	0.674755	0.856413	0.497808	0.401749	0.616835	0.421921	0.327816	0.543041	0.611869	0.507449	0.737776	0.427921	0.325556	0.562472	0.33412	0.236902	0.471233	0.797377	0.703843	0.903341	0.474934	0.356241	0.633174	0.792605	0.632648	0.993004	0.768397	0.711445	0.829909	0.512059	0.446151	0.587703	0.447503	0.381879	0.524403	0.711976	0.643059	0.78828	0.4572
50-59	0.756958	0.719171	0.796731	0.557164	0.513025	0.605102	0.501379	0.455773	0.551549	0.725866	0.684545	0.769681	0.49657	0.450205	0.54771	0.436047	0.389051	0.48872	0.739851	0.695062	0.787526	0.544209	0.493091	0.600627	0.459842	0.407076	0.519449	0.733772	0.68392	0.787257	0.561316	0.504075	0.625057	0.588194	0.505265	0.684734	0.742319	0.714162	0.771585	0.528628	0.496163	0.563217	0.470595	0.437273	0.506456	0.714381	0.682628	0.74761	0.531584
60-69	0.743454	0.703827	0.785312	0.545021	0.498667	0.595684	0.480909	0.432322	0.534956	0.709428	0.671024	0.75003	0.523895	0.480377	0.571355	0.444695	0.399677	0.494784	0.724638	0.686694	0.764679	0.520725	0.477149	0.568281	0.439071	0.393109	0.490407	0.737131	0.699258	0.777055	0.504447	0.458294	0.555248	0.704156	0.649404	0.763525	0.725369	0.697523	0.754326	0.533759	0.501602	0.567977	0.46162	0.428043	0.49783	0.725555	0.701152	0.750807	0.508399
70-79	0.703194	0.64215	0.770041	0.570139	0.498542	0.65202	0.509253	0.429801	0.603392	0.677871	0.611875	0.750985	0.560751	0.484212	0.649389	0.5422	0.455968	0.644741	0.725821	0.665733	0.791333	0.543253	0.472173	0.625033	0.496204	0.415489	0.5926	0.70944	0.645203	0.780072	0.524369	0.445635	0.617013	0.679462	0.590959	0.781219	0.691312	0.645804	0.740026	0.565672	0.512257	0.624656	0.524455	0.464481	0.592174	0.710302	0.67005	0.752971	0.52601
80<=	0.647849	0.526172	0.797663	0.442732	0.305129	0.642391	0.328632	0.184617	0.58499	0.64477	0.527075	0.788745	0.472869	0.329842	0.677917	0.387194	0.23506	0.637791	0.676198	0.537565	0.850584	0.463339	0.300892	0.713488	0.342019	0.169939	0.688349	0.613414	0.471766	0.797594	0.476623	0.310235	0.732248	0.752692	0.565647	1.00159	0.645807	0.558307	0.747021	0.456559	0.351425	0.593144	0.355091	0.241925	0.521195	0.66642	0.573104	0.77493	0.507062
Total	0.739832	0.715902	0.764562	0.547469	0.519219	0.577256	0.484962	0.454666	0.517278	0.71181	0.687002	0.737514	0.519452	0.490763	0.549818	0.454901	0.42461	0.487354	0.721888	0.696438	0.748269	0.525981	0.496388	0.557339	0.447394	0.414973	0.482349	0.730649	0.704153	0.758142	0.522659	0.490372	0.557071	0.678281	0.638114	0.720977	0.726002	0.708678	0.74375	0.533634	0.513332	0.554739	0.470114	0.448469	0.492803	0.717345	0.700479	0.734618	0.516952
Leukemia (C91-95)
0-29	0.86126	0.807977	0.918056	0.749078	0.683133	0.821389	0.689906	0.620013	0.767677	0.84875	0.795918	0.90509	0.734	0.669688	0.804487	0.704104	0.637847	0.777243	0.82046	0.759244	0.886612	0.712916	0.641711	0.792022	0.669387	0.59558	0.75234	0.857383	0.800161	0.918697	0.797651	0.732366	0.868756	0.78147	0.687348	0.88848	0.854727	0.816776	0.894441	0.741202	0.694454	0.791097	0.697317	0.648421	0.749899	0.827647	0.788266	0.868995	0.745751
30-39	0.815434	0.729773	0.911149	0.703176	0.603994	0.818645	0.691325	0.590753	0.809019	0.88274	0.813384	0.958011	0.805988	0.721541	0.90032	0.782141	0.693846	0.88167	0.80427	0.71115	0.909584	0.740661	0.638644	0.858975	0.726606	0.622618	0.847962	0.824617	0.739368	0.919696	0.69781	0.593101	0.821006	0.940656	0.863732	1.02443	0.850465	0.794514	0.910356	0.756701	0.6899	0.829971	0.738609	0.669977	0.814272	0.840586	0.786044	0.898912	0.728784
40-49	0.828705	0.766026	0.896512	0.729275	0.655314	0.811583	0.69164	0.613939	0.779176	0.88855	0.835262	0.945237	0.788487	0.719357	0.864261	0.774672	0.702478	0.854284	0.794717	0.734711	0.859624	0.746478	0.681181	0.818035	0.732684	0.664098	0.808352	0.858508	0.803089	0.91775	0.754884	0.684777	0.832169	0.9108	0.837109	0.990979	0.858501	0.816656	0.90249	0.758739	0.707132	0.814112	0.732984	0.678736	0.791567	0.837579	0.800053	0.876864	0.765826
50-59	0.764896	0.717454	0.815474	0.719915	0.6673	0.776677	0.685103	0.628375	0.746952	0.789653	0.742752	0.839515	0.691574	0.636741	0.75113	0.674794	0.616483	0.73862	0.849095	0.802768	0.898096	0.777241	0.720905	0.837979	0.731896	0.66889	0.800837	0.87484	0.834179	0.917483	0.802224	0.748725	0.859546	0.859376	0.80558	0.916763	0.776948	0.743227	0.812198	0.706078	0.667622	0.746749	0.680073	0.638847	0.723959	0.861923	0.834934	0.889785	0.792885
60-69	0.748531	0.708927	0.790347	0.657375	0.611283	0.706943	0.610822	0.560499	0.665663	0.76689	0.728685	0.807097	0.693404	0.648487	0.741432	0.638117	0.588326	0.692122	0.758494	0.721045	0.797889	0.645095	0.600742	0.692721	0.598365	0.548377	0.65291	0.7961	0.762341	0.831355	0.685215	0.641944	0.731403	0.761291	0.706285	0.820581	0.757829	0.730093	0.786618	0.675625	0.643088	0.709809	0.624622	0.588763	0.662664	0.775372	0.75225	0.799206	0.664261
70-79	0.64779	0.60346	0.695377	0.560771	0.509473	0.617234	0.520722	0.463244	0.585332	0.670436	0.628258	0.715446	0.575168	0.525966	0.628972	0.523782	0.468815	0.585194	0.697915	0.656261	0.742214	0.564618	0.515475	0.618446	0.528405	0.471938	0.59163	0.716926	0.675874	0.760471	0.610992	0.559754	0.666919	0.732747	0.677722	0.792239	0.659492	0.628605	0.691898	0.568159	0.532148	0.606607	0.522316	0.481898	0.566124	0.712743	0.686542	0.739943	0.589242
80<=	0.480272	0.418125	0.551657	0.401319	0.327105	0.492371	0.368899	0.279779	0.486408	0.519445	0.455614	0.59222	0.391513	0.317192	0.483249	0.372932	0.285909	0.486441	0.563918	0.501221	0.634458	0.396706	0.324285	0.485301	0.375351	0.286858	0.491144	0.564296	0.496288	0.641624	0.395986	0.314359	0.498808	0.599366	0.501845	0.715839	0.499406	0.453921	0.549448	0.396164	0.341986	0.458925	0.37032	0.305441	0.448982	0.570003	0.527099	0.6164	0.392805
Total	0.702762	0.68114	0.725071	0.618795	0.593561	0.645102	0.578643	0.550182	0.608576	0.729436	0.708612	0.750872	0.633506	0.608636	0.659391	0.596182	0.568462	0.625254	0.733462	0.712571	0.754967	0.619208	0.594041	0.64544	0.583095	0.554221	0.613474	0.767411	0.747491	0.787862	0.658871	0.63321	0.685573	0.766825	0.738057	0.796715	0.716257	0.701178	0.731659	0.626235	0.608412	0.644581	0.587526	0.567517	0.60824	0.753743	0.740754	0.766959	0.640547
Liver cancer (C22)
0-29																																					0.846808	0.678038	1.05759	0.847576	0.678654	1.05854	0.848423	0.679332	1.0596	0.857894	0.698387	1.05383	0.69353
30-39																																					0.584259	0.371799	0.918125	0.418835	0.224404	0.781727	0.336577	0.161074	0.703306	0.765765	0.59346	0.988097	0.709117
40-49	0.329899	0.231688	0.469739	0.150525	0.0839313	0.269956	0.152766	0.0851811	0.273976	0.335102	0.213892	0.525001	0.169233	0.0843466	0.339548	0.142752	0.0660595	0.30848	0.480527	0.357186	0.646457	0.419335	0.299051	0.587998	0.329847	0.213267	0.510153	0.475234	0.342299	0.659797	0.398888	0.271509	0.586027	0.376647	0.229088	0.619251	0.331799	0.250641	0.439235	0.15745	0.0997553	0.248513	0.149058	0.0927018	0.239674	0.455539	0.371036	0.559288	0.395802
50-59	0.274158	0.226511	0.331828	0.153653	0.116065	0.203414	0.113716	0.0808762	0.159892	0.300046	0.247437	0.36384	0.190227	0.145852	0.248102	0.117209	0.081783	0.167981	0.372008	0.312071	0.443458	0.183201	0.137081	0.244838	0.144274	0.102498	0.203078	0.321136	0.258542	0.398884	0.238785	0.180178	0.316454	0.323521	0.230437	0.454207	0.286147	0.249755	0.327841	0.170565	0.140523	0.20703	0.115244	0.0898731	0.147778	0.345222	0.303927	0.392127	0.203468
60-69	0.331147	0.287904	0.380885	0.144884	0.113173	0.18548	0.07827	0.0545733	0.112256	0.31539	0.274786	0.361995	0.162346	0.130292	0.202286	0.110194	0.0828439	0.146573	0.374501	0.333211	0.420909	0.195919	0.162055	0.23686	0.13135	0.100408	0.171827	0.367426	0.32723	0.412559	0.184269	0.150718	0.22529	0.377997	0.323163	0.442135	0.322853	0.292614	0.356217	0.153987	0.130601	0.18156	0.0949317	0.0758106	0.118876	0.372344	0.346144	0.400526	0.19291
70-79	0.286507	0.239864	0.342219	0.152693	0.114968	0.202797	0.0911128	0.0603783	0.137492	0.287844	0.241565	0.34299	0.113376	0.0812969	0.158114	0.0731671	0.0463798	0.115426	0.373182	0.325956	0.42725	0.168787	0.131841	0.216085	0.12337	0.0889002	0.171206	0.367018	0.31992	0.421048	0.19362	0.151662	0.247186	0.345564	0.285837	0.417773	0.287127	0.253387	0.325361	0.13271	0.106808	0.164893	0.0818608	0.0601734	0.111365	0.364611	0.334519	0.39741	0.175938
80<=	0.228501	0.162299	0.321706	0.0935099	0.0474176	0.184406	0.049188	0.0167585	0.144372	0.223087	0.156824	0.31735	0.0512034	0.0201259	0.130269	0.0341732	0.00958627	0.121821	0.229432	0.162612	0.323709	0.0846643	0.0413987	0.173146	0.0263938	0.00608715	0.114443	0.194247	0.133412	0.282822	0.0703088	0.0333464	0.148242	0.222778	0.139971	0.354574	0.225562	0.176205	0.288744	0.0719839	0.0408244	0.126926	0.0411153	0.0173032	0.0976969	0.213548	0.170469	0.267513	0.0775543
Total	0.298585	0.273345	0.326157	0.147567	0.127499	0.170795	0.0947816	0.0776402	0.115707	0.300102	0.274668	0.327892	0.148777	0.128392	0.172398	0.0997949	0.0823939	0.120871	0.36861	0.342245	0.397006	0.188345	0.166406	0.213177	0.133571	0.112816	0.158145	0.349569	0.323304	0.377967	0.192588	0.169177	0.219238	0.347917	0.312188	0.387735	0.299328	0.281173	0.318654	0.148139	0.133525	0.164353	0.0972238	0.0846567	0.111657	0.356837	0.340033	0.374472	0.189437
Lung cancer (C33-34)
0-29	0.842697	0.697444	1.0182	0.632997	0.454187	0.882201	0.581242	0.40151	0.841428	0.800491	0.597178	1.07302	0.801396	0.597854	1.07424	0.802512	0.598686	1.07573	1.00065	1.00065	1.00065	0.925085	0.795697	1.07551	0.926513	0.796926	1.07717	0.687953	0.500597	0.945428	0.688864	0.501261	0.946681				0.828137	0.703581	0.974743	0.691074	0.54413	0.877702	0.657556	0.507842	0.851406	0.811326	0.696009	0.94575	0.771842
30-39	0.677926	0.574024	0.800635	0.541084	0.433095	0.676	0.52769	0.419457	0.663851	0.713527	0.621587	0.819067	0.57766	0.479308	0.696193	0.554526	0.455663	0.674839	0.758214	0.664738	0.864836	0.631403	0.528216	0.754747	0.633778	0.530203	0.757586	0.82076	0.730558	0.922099	0.640159	0.525543	0.779773	0.858241	0.723953	1.01744	0.69756	0.626827	0.776276	0.561251	0.486007	0.648144	0.542486	0.466885	0.630329	0.797123	0.735746	0.86362	0.658753
40-49	0.479161	0.437423	0.524883	0.267746	0.231481	0.309692	0.224763	0.190596	0.265057	0.484585	0.441655	0.531687	0.310986	0.271764	0.355869	0.278418	0.240333	0.322539	0.54879	0.500801	0.601378	0.377744	0.331544	0.430382	0.327126	0.281851	0.379674	0.534724	0.485202	0.589299	0.374936	0.32678	0.430188	0.481138	0.406274	0.569798	0.481789	0.451441	0.514178	0.288718	0.261457	0.318821	0.250785	0.224617	0.280003	0.532	0.499904	0.566156	0.371454
50-59	0.438455	0.421365	0.456237	0.241908	0.227037	0.257753	0.197199	0.183124	0.212354	0.428703	0.409828	0.448448	0.223509	0.207529	0.240719	0.182881	0.16778	0.199343	0.455435	0.434497	0.477382	0.253602	0.235205	0.273439	0.206882	0.189174	0.226248	0.461939	0.439946	0.485031	0.262319	0.242102	0.284225	0.477178	0.442776	0.514253	0.434092	0.421344	0.447227	0.233674	0.222669	0.245223	0.190788	0.180363	0.201815	0.4615	0.44747	0.47597	0.258828
60-69	0.432454	0.41801	0.447397	0.224876	0.212416	0.238066	0.175354	0.163606	0.187945	0.410781	0.396376	0.425709	0.205425	0.193329	0.218277	0.159716	0.148363	0.171939	0.439319	0.425148	0.453964	0.230774	0.218443	0.243802	0.172912	0.160985	0.185722	0.442642	0.428301	0.457463	0.242443	0.229206	0.256445	0.444353	0.422472	0.467367	0.421689	0.411433	0.432199	0.215211	0.206448	0.224345	0.167579	0.15932	0.176266	0.44155	0.432325	0.450971	0.2376
70-79	0.35367	0.335743	0.372553	0.173781	0.158866	0.190096	0.133002	0.118696	0.149033	0.383003	0.364642	0.402289	0.187193	0.171739	0.204037	0.133304	0.118956	0.149383	0.364184	0.346048	0.38327	0.184273	0.168934	0.201005	0.147375	0.131962	0.164589	0.389469	0.371368	0.408453	0.217296	0.200567	0.235419	0.382818	0.357267	0.410197	0.368243	0.355312	0.381645	0.180431	0.169553	0.192007	0.133125	0.122824	0.14429	0.378204	0.366618	0.390157	0.201229
80<=	0.235315	0.207606	0.266723	0.0879853	0.0678959	0.114019	0.063339	0.0436936	0.0918173	0.201341	0.174927	0.231742	0.0975095	0.0757422	0.125532	0.0734362	0.051973	0.103763	0.223216	0.194967	0.255557	0.0937947	0.0720002	0.122187	0.0755789	0.0526708	0.10845	0.236504	0.207019	0.270188	0.117044	0.0905543	0.151281	0.263343	0.222076	0.31228	0.218652	0.199094	0.240132	0.0925294	0.0771785	0.110934	0.0681481	0.0528364	0.087897	0.236582	0.217717	0.257081	0.107839
Total	0.404293	0.395404	0.413383	0.210939	0.203283	0.218884	0.167093	0.159755	0.174768	0.396978	0.387834	0.406338	0.204035	0.196223	0.212158	0.159927	0.152476	0.167743	0.412997	0.403633	0.422578	0.221105	0.212917	0.229609	0.174385	0.166325	0.182837	0.421684	0.41217	0.431418	0.237044	0.228165	0.24627	0.418304	0.404086	0.433022	0.400755	0.394359	0.407254	0.207599	0.2021	0.213248	0.163625	0.15836	0.169065	0.41747	0.411397	0.423633	0.229212
Melanoma of the skin (C43)
0-29	0.986753	0.960254	1.01398	0.974124	0.937076	1.01264	0.975552	0.938449	1.01412	1.00062	1.00062	1.00062	1.00197	1.00197	1.00197	0.941817	0.885421	1.0018	1.00074	1.00074	1.00074	0.966416	0.919325	1.01592	0.949968	0.893091	1.01047	0.986145	0.958523	1.01456	0.958437	0.91175	1.00752	1.00061	1.00061	1.00061	0.993333	0.979223	1.00765	0.987348	0.967498	1.00761	0.959571	0.925917	0.994448	0.994168	0.981593	1.0069	0.967636
30-39	0.979304	0.954983	1.00424	0.908586	0.860472	0.959391	0.89713	0.845786	0.95159	0.986774	0.970568	1.00325	0.931271	0.896389	0.967511	0.905197	0.864583	0.947718	0.984972	0.966867	1.00341	0.949709	0.917468	0.983084	0.905642	0.8618	0.951715	0.988541	0.97119	1.0062	0.983664	0.960895	1.00697	0.97049	0.929676	1.0131	0.983806	0.969991	0.997817	0.922253	0.893568	0.951858	0.902005	0.86985	0.935349	0.984034	0.971455	0.996777	0.964131
40-49	0.968868	0.944582	0.993778	0.906167	0.865673	0.948554	0.862126	0.813656	0.913483	0.963212	0.938694	0.98837	0.906299	0.868083	0.946198	0.891828	0.849658	0.936091	0.97968	0.962019	0.997665	0.94667	0.918064	0.976166	0.932986	0.899677	0.967529	0.972334	0.953416	0.991628	0.929021	0.897081	0.962099	0.961516	0.92919	0.994967	0.965902	0.948533	0.983589	0.906234	0.878228	0.935132	0.877768	0.8455	0.911267	0.973098	0.960813	0.985541	0.937723
50-59	0.90575	0.873101	0.939621	0.84458	0.801626	0.889837	0.816639	0.76784	0.86854	0.948941	0.922087	0.976578	0.857751	0.814764	0.903006	0.841305	0.792912	0.89265	0.955159	0.930054	0.980942	0.906943	0.869468	0.946033	0.870575	0.824058	0.919717	0.962984	0.938371	0.988244	0.92868	0.889744	0.969321	0.985268	0.961818	1.00929	0.926536	0.905041	0.948542	0.850905	0.820243	0.882714	0.828534	0.793788	0.864799	0.964803	0.950025	0.97981	0.921765
60-69	0.945113	0.91956	0.971377	0.875214	0.835718	0.916577	0.862934	0.816133	0.912419	0.959833	0.937211	0.983001	0.88355	0.845774	0.923014	0.883539	0.838997	0.930447	0.962312	0.941302	0.98379	0.920237	0.886916	0.954809	0.884807	0.840433	0.931524	0.983215	0.965197	1.00157	0.930067	0.893953	0.967639	0.964147	0.934636	0.99459	0.952693	0.935606	0.970092	0.879498	0.852001	0.907882	0.873671	0.841118	0.907485	0.970978	0.958337	0.983786	0.919894
70-79	0.913224	0.878046	0.949812	0.836569	0.783529	0.8932	0.813904	0.747993	0.885622	0.952909	0.924353	0.982346	0.902573	0.856008	0.95167	0.902419	0.842757	0.966305	0.964846	0.940045	0.990301	0.934956	0.893993	0.977796	0.930093	0.874622	0.989081	0.944811	0.916833	0.973642	0.91233	0.864963	0.962291	0.982712	0.950715	1.01579	0.934311	0.911735	0.957447	0.8717	0.836228	0.908676	0.861077	0.816178	0.908447	0.960913	0.944602	0.977507	0.928999
80<=	0.847652	0.778219	0.92328	0.779108	0.670979	0.904663	0.751302	0.605123	0.932793	0.89754	0.836769	0.962725	0.807116	0.708063	0.920026	0.862217	0.719819	1.03279	0.958065	0.906121	1.01299	0.800159	0.705285	0.907794	0.770889	0.621139	0.956742	0.954551	0.903236	1.00878	0.819953	0.720596	0.933008	0.912587	0.836942	0.99507	0.874181	0.827697	0.923275	0.793935	0.719258	0.876364	0.810328	0.704899	0.931526	0.947278	0.913836	0.981943	0.795001
Total	0.927117	0.912236	0.942241	0.860533	0.837862	0.883817	0.838123	0.809538	0.867717	0.953926	0.941396	0.966624	0.886545	0.865689	0.907904	0.883866	0.857219	0.911341	0.966416	0.955156	0.977809	0.914792	0.895221	0.934791	0.89056	0.862632	0.919393	0.966768	0.95545	0.97822	0.917384	0.896536	0.938716	0.967052	0.951016	0.983358	0.94113	0.931435	0.950925	0.874139	0.858714	0.889842	0.862078	0.842468	0.882145	0.966692	0.959524	0.973912	0.914603
Multiple myeloma (C88+C90)
0-29
30-39																			1.00136	1.00136	1.00136	0.860842	0.700752	1.05751	0.785459	0.598336	1.0311										0.813882	0.648388	1.02162	0.691387	0.503103	0.950136	0.631626	0.438774	0.909242	0.955862	0.874389	1.04493	0.862847
40-49	0.879388	0.773104	1.00028	0.794019	0.66319	0.950658	0.708001	0.562976	0.890384	0.893069	0.784871	1.01618	0.752529	0.605577	0.935142	0.648764	0.48967	0.859547	0.920859	0.835702	1.01469	0.845646	0.732325	0.976502	0.795299	0.666756	0.948624	0.958259	0.899019	1.0214	0.921003	0.839732	1.01014	0.717354	0.52656	0.977282	0.885634	0.807358	0.971498	0.774962	0.67325	0.89204	0.680775	0.568316	0.815488	0.908053	0.850635	0.969348	0.860554
50-59	0.850015	0.768372	0.940333	0.708131	0.60392	0.830325	0.513662	0.403071	0.654596	0.915317	0.855448	0.979375	0.821154	0.737	0.914916	0.697748	0.598028	0.814096	0.900548	0.83337	0.973142	0.773413	0.679348	0.880503	0.579494	0.463911	0.723874	0.871157	0.802258	0.945974	0.780123	0.690769	0.881035	0.901641	0.814186	0.99849	0.886217	0.835912	0.939549	0.770731	0.702803	0.845225	0.615631	0.537978	0.704492	0.888342	0.844993	0.933914	0.762889
60-69	0.806465	0.742602	0.87582	0.634782	0.555201	0.725769	0.531756	0.447192	0.632312	0.796487	0.737366	0.860348	0.618852	0.545694	0.701817	0.554548	0.476137	0.645872	0.763269	0.701071	0.830985	0.618825	0.545077	0.702552	0.488119	0.407045	0.58534	0.77716	0.717705	0.841541	0.673876	0.600908	0.755705	0.789276	0.703855	0.885064	0.80095	0.756988	0.847465	0.625892	0.570926	0.68615	0.54395	0.484994	0.610073	0.773915	0.734712	0.81521	0.641789
70-79	0.642	0.565484	0.728869	0.534176	0.447213	0.638049	0.479707	0.384093	0.599123	0.680065	0.608785	0.759692	0.563326	0.480567	0.660337	0.448864	0.36142	0.557463	0.821296	0.752675	0.896173	0.596476	0.50641	0.70256	0.470328	0.371635	0.59523	0.746435	0.682602	0.816237	0.64001	0.559849	0.731649	0.768908	0.675939	0.874665	0.661915	0.608694	0.71979	0.549258	0.487712	0.618571	0.463046	0.396315	0.541012	0.776144	0.733227	0.821573	0.609311
80<=	0.510665	0.379887	0.686463	0.379791	0.239724	0.601694	0.292298	0.145786	0.586053	0.650132	0.532898	0.793155	0.560767	0.412691	0.761972	0.407467	0.251861	0.659212	0.585812	0.463008	0.741187	0.450323	0.309916	0.65434	0.386884	0.235285	0.636161	0.640685	0.524342	0.782842	0.507456	0.360368	0.714581	0.57653	0.403122	0.824533	0.590001	0.498483	0.698322	0.481981	0.371603	0.625146	0.35516	0.237151	0.53189	0.607872	0.527353	0.700686	0.480477
Total	0.731073	0.689417	0.775245	0.596052	0.546668	0.649897	0.497092	0.443152	0.557598	0.767472	0.730201	0.806646	0.636448	0.590299	0.686205	0.534762	0.482864	0.592237	0.796028	0.758832	0.835048	0.637686	0.590459	0.688691	0.513651	0.460668	0.572729	0.779984	0.744772	0.816861	0.678727	0.632814	0.727972	0.771998	0.718932	0.828981	0.750667	0.722617	0.779806	0.617763	0.583604	0.653921	0.517324	0.479263	0.558408	0.78443	0.761118	0.808456	0.650072
Non-Hodgkin lymphoma (C82-86, C96)
0-29	0.925201	0.873364	0.980115	0.9153	0.860274	0.973845	0.916275	0.861191	0.974883	0.900431	0.837409	0.968196	0.876303	0.807095	0.951446	0.877273	0.807988	0.952498	0.912875	0.853359	0.976542	0.913635	0.854069	0.977354	0.897879	0.831968	0.969011	0.961401	0.919398	1.00532	0.91973	0.859395	0.984301	0.941582	0.866795	1.02282	0.913744	0.872862	0.956541	0.897271	0.852977	0.943865	0.898244	0.853902	0.944888	0.937546	0.903862	0.972485	0.919819
30-39	0.859593	0.797864	0.926098	0.826611	0.759177	0.900034	0.802817	0.731697	0.880851	0.888641	0.822364	0.96026	0.828481	0.749472	0.915821	0.818684	0.737427	0.908894	0.947457	0.902892	0.994221	0.917828	0.86266	0.976523	0.859087	0.782863	0.942731	0.850555	0.781196	0.926073	0.807752	0.730666	0.892972	0.815965	0.719474	0.925397	0.871633	0.825588	0.920245	0.827394	0.77528	0.883012	0.809412	0.754949	0.867805	0.880314	0.840064	0.922493	0.84438
40-49	0.904728	0.856309	0.955884	0.842233	0.781325	0.907889	0.831699	0.767315	0.901487	0.88823	0.840529	0.938639	0.860651	0.806775	0.918125	0.840353	0.781818	0.90327	0.895381	0.84933	0.943929	0.873777	0.822294	0.928482	0.835745	0.773939	0.902485	0.885919	0.839997	0.934352	0.814215	0.756378	0.876475	0.956307	0.912438	1.00229	0.895816	0.861424	0.93158	0.852195	0.811301	0.895151	0.836403	0.792521	0.882715	0.903478	0.875498	0.932353	0.848487
50-59	0.859791	0.818815	0.902817	0.789686	0.739285	0.843523	0.758275	0.70255	0.81842	0.86632	0.826205	0.908382	0.777951	0.727071	0.832391	0.726799	0.670148	0.788239	0.854944	0.808378	0.904192	0.773951	0.716376	0.836153	0.7624	0.699326	0.831162	0.858849	0.816464	0.903434	0.79667	0.744166	0.852879	0.857627	0.801355	0.91785	0.863044	0.834142	0.892947	0.783795	0.747597	0.821746	0.742584	0.702329	0.785148	0.857169	0.829414	0.885853	0.78662
60-69	0.826593	0.785139	0.870237	0.737631	0.686005	0.793143	0.699397	0.641681	0.762305	0.832929	0.794601	0.873106	0.762636	0.71506	0.813379	0.719837	0.665791	0.77827	0.7898	0.751306	0.830267	0.714403	0.66835	0.76363	0.667226	0.61417	0.724866	0.828161	0.79098	0.867088	0.703577	0.652662	0.758463	0.888856	0.845942	0.933948	0.829943	0.801578	0.859311	0.750923	0.715547	0.788049	0.71024	0.670282	0.75258	0.825886	0.802592	0.849856	0.728357
70-79	0.737102	0.683743	0.794624	0.603001	0.53817	0.675641	0.551752	0.479095	0.635428	0.798757	0.75326	0.847002	0.698264	0.639586	0.762324	0.70841	0.639704	0.784496	0.781502	0.73465	0.831342	0.678417	0.61898	0.743561	0.63848	0.567288	0.718607	0.730047	0.680635	0.783046	0.661837	0.597289	0.733361	0.799354	0.737724	0.866134	0.771008	0.735882	0.807812	0.655352	0.611033	0.702886	0.637996	0.586776	0.693688	0.765289	0.734953	0.796878	0.668721
80<=	0.703038	0.614911	0.803794	0.614707	0.497942	0.758852	0.598042	0.452405	0.790563	0.671652	0.592192	0.761774	0.52851	0.427651	0.653158	0.366722	0.260017	0.517218	0.717985	0.633719	0.813456	0.649506	0.535314	0.788057	0.574811	0.435654	0.758418	0.698935	0.617474	0.791142	0.513198	0.402349	0.654587	0.705085	0.595986	0.834155	0.685659	0.625369	0.751761	0.567021	0.488063	0.658752	0.470817	0.378325	0.585922	0.707142	0.653942	0.764671	0.59589
Total	0.819218	0.797552	0.841472	0.736866	0.709515	0.76527	0.705834	0.674472	0.738655	0.825714	0.805187	0.846764	0.744322	0.717873	0.771744	0.705596	0.67462	0.737993	0.817794	0.796793	0.839349	0.74837	0.721908	0.775802	0.708186	0.676494	0.741363	0.81273	0.791879	0.834131	0.72062	0.692469	0.749915	0.848793	0.822278	0.876162	0.822599	0.807637	0.837839	0.740752	0.721631	0.760379	0.705736	0.683533	0.728659	0.822456	0.809434	0.835687	0.740669
Oesophagus cancer (C15)
0-29
30-39
40-49	0.197578	0.115217	0.338813	0.0601873	0.0219704	0.164882	0.0412887	0.012464	0.136774	0.230503	0.139208	0.38167	0.127229	0.062243	0.260066	0.128959	0.0630891	0.263601	0.363762	0.251174	0.526816	0.195086	0.110651	0.343952	0.14659	0.0735239	0.292266	0.401769	0.2706	0.59652	0.249002	0.139651	0.443978	0.313666	0.158689	0.619993	0.213509	0.146928	0.31026	0.0926536	0.050613	0.169614	0.0837616	0.0440625	0.159229	0.369096	0.285436	0.477276	0.218241
50-59	0.230722	0.187472	0.28395	0.0598348	0.0380131	0.0941834	0.055141	0.0339966	0.0894361	0.279078	0.232078	0.335596	0.110841	0.0797351	0.154082	0.0748456	0.049362	0.113485	0.271152	0.216606	0.339435	0.0867045	0.0553665	0.13578	0.0695085	0.0416016	0.116136	0.301866	0.243677	0.37395	0.11864	0.078053	0.180332	0.219537	0.151231	0.318696	0.254683	0.221756	0.292499	0.0850792	0.0649869	0.111384	0.0648463	0.0471681	0.0891501	0.273098	0.236429	0.315455	0.101419
60-69	0.323858	0.276422	0.379434	0.0965393	0.0684413	0.136172	0.0648682	0.0417022	0.100903	0.274401	0.232389	0.324008	0.0925669	0.0666388	0.128583	0.065305	0.0433039	0.0984841	0.298413	0.257122	0.346335	0.133193	0.103158	0.171974	0.0823687	0.0574635	0.118068	0.311976	0.267086	0.364412	0.0945636	0.0666526	0.134162	0.296987	0.235526	0.374487	0.297434	0.265107	0.333703	0.0943631	0.0743191	0.119813	0.0650253	0.048025	0.0880435	0.303267	0.275014	0.334422	0.11215
70-79	0.249004	0.193297	0.320766	0.0635936	0.0353547	0.114388	0.0421386	0.0191348	0.0927972	0.29026	0.226755	0.371551	0.139516	0.0920394	0.211482	0.11005	0.0657048	0.184323	0.244268	0.190037	0.313975	0.108653	0.0704327	0.167612	0.0975194	0.0591119	0.160882	0.31019	0.249674	0.385372	0.117905	0.0735761	0.188943	0.27683	0.203213	0.377115	0.267934	0.224331	0.320013	0.0983277	0.0696335	0.138846	0.0729677	0.0469186	0.113479	0.276701	0.23911	0.320202	0.110037
80<=	0.352913	0.248493	0.501212	0.148013	0.0742408	0.295093	0.111142	0.0442868	0.278921	0.139102	0.0675328	0.28652	0.09593	0.0354715	0.259435				0.139148	0.0679353	0.285007							0.220195	0.131036	0.370018	0.0547919	0.0162975	0.18421	0.28336	0.159105	0.504654	0.262804	0.189088	0.365259	0.125119	0.0697807	0.224341	0.0646807	0.0247698	0.168899	0.20466	0.143903	0.291068	0.0480948
Total	0.274749	0.247168	0.305406	0.0802914	0.0638141	0.101023	0.0595249	0.044652	0.0793516	0.268348	0.240936	0.298879	0.107959	0.0888755	0.131139	0.0755969	0.0587466	0.0972804	0.276822	0.248889	0.307891	0.115256	0.0954401	0.139185	0.0831987	0.0653468	0.105928	0.307443	0.277191	0.340996	0.109687	0.0881272	0.136522	0.273714	0.23386	0.320359	0.271556	0.251798	0.292864	0.0940279	0.0810085	0.10914	0.0674732	0.0557811	0.0816159	0.28797	0.269243	0.307999	0.110818
Pancreas cancer (C25)
0-29																																														0.454825	0.249047	0.83063	0.455348
30-39	0.458993	0.301344	0.699117	0.209334	0.100414	0.4364	0.168203	0.073164	0.386698	0.657203	0.513944	0.840394	0.439606	0.299745	0.644724	0.409633	0.272467	0.615852	0.500722	0.313691	0.799266	0.313968	0.158896	0.620379	0.252244	0.114995	0.553302	0.479005	0.317011	0.723779	0.427255	0.267909	0.681375				0.572239	0.457372	0.715956	0.340875	0.238141	0.487928	0.306115	0.207522	0.451549	0.535652	0.407441	0.704209	0.408458
[truncated: 251 more rows]
[truncated: 17 more columns]

## Sheet: SUP4A HMD vs HLD
	BNO	HLD	HMD
	All sites excl. non-melanoma (C00-97)	0.555373	0.534433
	Melanoma of the skin (C43)	0.917881	0.893912
	Testicular cancer (C62)	0.912528	0.894934
	Thyroid cancer (C73)	0.883861	0.880886
[truncated: 23 more rows]
