# Supplementary material for: Improvements in cancer survival in Hungary: a nationwide epidemiology study between 2011–2019 based on a health insurance fund database
Source: Front Oncol. 2025 Apr 3;15:1446611. doi: 10.3389/fonc.2025.1446611 (PMC12004281; doi:10.3389/fonc.2025.1446611)
Supplement: Supplementary file 7 [file Table2.xlsx]

## Sheet: Supplementary Table 6
Supplementary Table 6 Year-by-year tabulation of net survival rates of different cancer types (both sex) using Pohar-Perme method
Pohar-Perme method 5-years net-survival	2011				2012				2013				2014				2015				2016				2017				2018
	Net surv %	95%CI			Net surv %	95%CI			Net surv %	95%CI			Net surv %	95%CI			Net surv %	95%CI			Net surv %	95%CI			Net surv %	95%CI			Net surv %	95%CI
Bladder cancer (C67)	0.726377	0.699698	-	0.754073	0.724318	0.695584	-	0.754238	0.723427	0.693118	-	0.755061	0.717654	0.670928	-	0.767635	0.753424	0.726939	-	0.780875	0.741294	0.713502	-	0.770168	0.768518	0.731986	-	0.806872	0.757198	0.722435	-	0.793633
Breast cancer (C50)	0.855114	0.839079	-	0.871456	0.854484	0.839048	-	0.870203	0.891052	0.876778	-	0.905558	0.865893	0.846478	-	0.885752	0.87543	0.859611	-	0.891541	0.874923	0.857673	-	0.892521	0.863026	0.843284	-	0.88323	0.896026	0.871753	-	0.920974
Cancer of brain and CNS (C70-72)	0.288373	0.25922	-	0.320804	0.285609	0.257432	-	0.316869	0.270969	0.243194	-	0.301915	0.288239	0.260077	-	0.319451	0.266232	0.230662	-	0.307286	0.294533	0.26425	-	0.328285	0.250669	0.222196	-	0.282791	0.30064	0.269462	-	0.335427
Cancer of lip, oral cavity and pharynx (C00-14)	0.376109	0.353774	-	0.399853	0.358569	0.334164	-	0.384757	0.378345	0.355959	-	0.402139	0.358897	0.335917	-	0.38345	0.387302	0.360457	-	0.416146	0.420495	0.395918	-	0.446598	0.405249	0.377852	-	0.434633	0.413041	0.386367	-	0.441556
Cancer of the corpus uteri (C54)	0.729044	0.695511	-	0.764194	0.758719	0.724694	-	0.794342	0.781371	0.749993	-	0.814063	0.796363	0.765433	-	0.828543	0.789127	0.75572	-	0.82401	0.807496	0.777692	-	0.838442	0.75419	0.721363	-	0.788511	0.77418	0.743597	-	0.806022
Cervical cancer (C53)	0.611587	0.580265	-	0.644601	0.589224	0.555895	-	0.624552	0.623752	0.591361	-	0.657917	0.587791	0.553027	-	0.624739	0.645368	0.614039	-	0.678295	0.663809	0.632886	-	0.696244	0.592723	0.557928	-	0.629688	0.613706	0.578686	-	0.650845
Colorectum cancer (C18-21)	0.541334	0.527119	-	0.555932	0.54795	0.529749	-	0.566776	0.564175	0.549456	-	0.579288	0.586757	0.571978	-	0.601918	0.60608	0.587475	-	0.625275	0.595447	0.580246	-	0.611046	0.596032	0.579824	-	0.612693	0.584228	0.566162	-	0.60287
Gallbladder cancer (C23-24)	0.150259	0.119416	-	0.189069	0.152036	0.122742	-	0.188323	0.146103	0.114399	-	0.186592	0.164432	0.134125	-	0.201587	0.172685	0.137971	-	0.216133	0.179069	0.14349	-	0.223471	0.183989	0.149029	-	0.22715	0.192077	0.151772	-	0.243086
Hodgkin tumor (C81)	0.875842	0.827662	-	0.926827	0.930704	0.886888	-	0.976685	0.864673	0.810206	-	0.922801	0.860375	0.813118	-	0.910378	0.881584	0.829717	-	0.936695	0.888436	0.841822	-	0.937631	0.830326	0.772619	-	0.892344	0.927677	0.881785	-	0.975957
Kidney cancer (C64-65)	0.711179	0.682558	-	0.741001	0.701656	0.673382	-	0.731117	0.711137	0.68355	-	0.739837	0.741449	0.7142	-	0.769739	0.725746	0.697415	-	0.755229	0.742324	0.706163	-	0.780336	0.719031	0.688303	-	0.751131	0.734661	0.70333	-	0.767388
Larynx cancer (C32)	0.504408	0.465698	-	0.546336	0.479325	0.439905	-	0.522278	0.425495	0.382938	-	0.472783	0.477451	0.438018	-	0.520435	0.484659	0.443251	-	0.529936	0.470177	0.429816	-	0.514329	0.51134	0.467805	-	0.558927	0.455064	0.412068	-	0.502548
Leukemia (C91-95)	0.58073	0.549438	-	0.613804	0.597083	0.564953	-	0.63104	0.622609	0.577421	-	0.671333	0.620467	0.588665	-	0.653987	0.633572	0.60055	-	0.66841	0.594671	0.557841	-	0.633932	0.610947	0.579965	-	0.643583	0.609075	0.569039	-	0.651928
Liver cancer (C22)	0.0973577	0.0777429	-	0.121921	0.100334	0.0805717	-	0.124944	0.108435	0.088152	-	0.133384	0.121758	0.0999128	-	0.148378	0.136362	0.113385	-	0.163996	0.150626	0.12703	-	0.178606	0.137992	0.115018	-	0.165555	0.148089	0.123062	-	0.178205
Lung cancer (C33-34)	0.197514	0.188905	-	0.206516	0.200038	0.191262	-	0.209216	0.193788	0.184328	-	0.203732	0.182396	0.173797	-	0.191421	0.194197	0.184814	-	0.204055	0.217001	0.207527	-	0.226908	0.2252	0.215677	-	0.235145	0.216622	0.207168	-	0.226508
Melanoma of the skin (C43)	0.909878	0.880322	-	0.940427	0.889183	0.861127	-	0.918154	0.960082	0.934233	-	0.986647	0.928948	0.900769	-	0.95801	0.96501	0.934742	-	0.996258	0.997449	0.971233	-	1	0.920355	0.894295	-	0.947174	0.969134	0.908679	-	1
Multiple myeloma (C88+C90)	0.545346	0.493374	-	0.602793	0.51259	0.464956	-	0.565104	0.553115	0.502362	-	0.608995	0.545049	0.493294	-	0.602233	0.567252	0.519196	-	0.619755	0.547206	0.496353	-	0.603269	0.560307	0.51201	-	0.613161	0.639162	0.592126	-	0.689935
Non-Hodgkin lymphoma (C82-86, C96)	0.73824	0.7051	-	0.772937	0.706961	0.675897	-	0.739452	0.74056	0.710226	-	0.772189	0.754875	0.720274	-	0.791138	0.780162	0.746514	-	0.815326	0.707817	0.674516	-	0.742761	0.682894	0.652302	-	0.71492	0.770298	0.738062	-	0.803942
Oesophagus cancer (C15)	0.075107	0.0541843	-	0.104109	0.0800386	0.0590231	-	0.108537	0.0651945	0.0391031	-	0.108695	0.103347	0.0795283	-	0.134299	0.0852266	0.0635594	-	0.11428	0.101147	0.0770068	-	0.132856	0.0893244	0.0650378	-	0.12268	0.08746	0.0640989	-	0.119335
Ovarian cancer (C56)	0.421499	0.389613	-	0.455995	0.461795	0.427757	-	0.498542	0.432041	0.400261	-	0.466344	0.408942	0.377057	-	0.443524	0.443346	0.411606	-	0.477534	0.479059	0.440693	-	0.520766	0.442033	0.408367	-	0.478475	0.470427	0.436387	-	0.507121
Pancreas cancer (C25)	0.118024	0.100999	-	0.137918	0.0975827	0.083698	-	0.113771	0.117443	0.103027	-	0.133876	0.108161	0.0910872	-	0.128436	0.131022	0.115532	-	0.148589	0.134268	0.118716	-	0.151857	0.117735	0.103241	-	0.134265	0.128344	0.113103	-	0.145639
Prostate cancer (C61)	0.931834	0.901193	-	0.963516	0.852702	0.827176	-	0.879015	0.87652	0.853352	-	0.900317	0.868307	0.83596	-	0.901906	0.882903	0.858843	-	0.907638	0.911166	0.880427	-	0.942979	0.90302	0.879552	-	0.927114	0.907122	0.882388	-	0.932549
Stomach cancer (C16)	0.23837	0.215301	-	0.263912	0.215341	0.193689	-	0.239415	0.233909	0.20952	-	0.261137	0.261466	0.235924	-	0.289773	0.255356	0.230376	-	0.283045	0.241946	0.211424	-	0.276873	0.227532	0.201598	-	0.256803	0.267391	0.239359	-	0.298706
Testicular cancer (C62)	0.939998	0.917532	-	0.963016	0.922666	0.897844	-	0.948175	0.939408	0.915316	-	0.964135	0.952847	0.929242	-	0.977053	0.940584	0.917068	-	0.964702	0.950352	0.92269	-	0.978844	0.921339	0.894073	-	0.949437	0.930271	0.905559	-	0.955657
Thyroid cancer (C73)	0.896015	0.853413	-	0.940743	0.904011	0.871329	-	0.937919	0.911214	0.883162	-	0.940158	0.948471	0.923213	-	0.974421	0.93025	0.9023	-	0.959066	0.94636	0.920978	-	0.972442	0.939153	0.910809	-	0.96838	0.953826	0.928447	-	0.979898

## Sheet: upplementary Table 7
Supplementary Table 7 Year-by-year tabulation of net survival rates of different cancer types (both sex) of the calculated MPS-derived trends
Trend analyses 5-years net-survival	2011				2012				2013				2014				2015				2016				2017				2018
	Net surv %	95%CI			Net surv %	95%CI			Net surv %	95%CI			Net surv %	95%CI			Net surv %	95%CI			Net surv %	95%CI			Net surv %	95%CI			Net surv %	95%CI
Bladder cancer (C67)	0.720567	0.699852	-	0.740129	0.723901	0.710288	-	0.736997	0.726525	0.714977	-	0.737695	0.728246	0.717392	-	0.738763	0.728861	0.717784	-	0.739586	0.728037	0.717133	-	0.738601	0.725056	0.713208	-	0.736508	0.719894	0.705635	-	0.733598
Breast cancer (C50)	0.847358	0.839743	-	0.854642	0.850689	0.844618	-	0.856544	0.853945	0.849152	-	0.858599	0.857127	0.853203	-	0.860955	0.860236	0.856585	-	0.863802	0.863275	0.85926	-	0.867184	0.866244	0.861426	-	0.870907	0.86894	0.863171	-	0.874483
Cancer of brain and CNS (C70-72)	0.298649	0.276509	-	0.321076	0.296337	0.279277	-	0.313575	0.294019	0.280122	-	0.308037	0.291839	0.279591	-	0.304185	0.290041	0.278109	-	0.302069	0.288759	0.276171	-	0.301455	0.287824	0.273137	-	0.302661	0.287096	0.26909	-	0.305329
Cancer of lip, oral cavity and pharynx (C00-14)	0.340093	0.322964	-	0.357285	0.348131	0.335771	-	0.360515	0.35634	0.346165	-	0.366525	0.364847	0.355427	-	0.374268	0.373297	0.363722	-	0.382868	0.381224	0.371351	-	0.391088	0.38817	0.376966	-	0.399355	0.39349	0.379724	-	0.407222
Cancer of the corpus uteri (C54)	0.778394	0.757824	-	0.797457	0.78259	0.766006	-	0.798158	0.786596	0.773395	-	0.799132	0.790414	0.779645	-	0.800726	0.794045	0.784224	-	0.803476	0.797488	0.78683	-	0.807681	0.800746	0.787812	-	0.812989	0.803606	0.787754	-	0.818413
Cervical cancer (C53)	0.623406	0.600187	-	0.645699	0.628349	0.609554	-	0.646518	0.632657	0.617567	-	0.647332	0.636318	0.623782	-	0.648562	0.639322	0.627548	-	0.650835	0.641657	0.628538	-	0.654447	0.64331	0.627158	-	0.658964	0.644223	0.62425	-	0.663438
Colorectum cancer (C18-21)	0.526403	0.515796	-	0.536891	0.536105	0.528773	-	0.543378	0.545388	0.539361	-	0.551372	0.553931	0.548338	-	0.559485	0.561161	0.555518	-	0.566764	0.566704	0.561071	-	0.572294	0.571028	0.564827	-	0.577176	0.57446	0.566895	-	0.581946
Gallbladder cancer (C23-24)	0.138676	0.113118	-	0.166802	0.146402	0.12811	-	0.165861	0.153904	0.138149	-	0.170449	0.161486	0.146441	-	0.177192	0.169716	0.154051	-	0.186038	0.178398	0.162402	-	0.19502	0.184879	0.166992	-	0.203502	0.18715	0.165426	-	0.209942
Hodgkin tumor (C81)	0.900323	0.863348	-	0.927711	0.903849	0.875922	-	0.925757	0.906546	0.884931	-	0.924275	0.908482	0.890518	-	0.923626	0.909715	0.892584	-	0.924231	0.910292	0.891246	-	0.926142	0.910252	0.886979	-	0.928926	0.909688	0.880753	-	0.931874
Kidney cancer (C64-65)	0.709772	0.689975	-	0.728564	0.714952	0.700083	-	0.729233	0.720063	0.708166	-	0.731572	0.725066	0.714729	-	0.735101	0.729608	0.719651	-	0.739278	0.733384	0.723019	-	0.743432	0.736407	0.724417	-	0.74797	0.738648	0.723968	-	0.752686
Larynx cancer (C32)	0.485311	0.453516	-	0.516328	0.478501	0.455586	-	0.501031	0.472716	0.45372	-	0.49146	0.468874	0.451198	-	0.48634	0.466707	0.448832	-	0.484371	0.465644	0.447445	-	0.483625	0.46493	0.444431	-	0.485156	0.464044	0.438689	-	0.488986
Leukemia (C91-95)	0.569263	0.549371	-	0.588631	0.577431	0.561414	-	0.593092	0.585382	0.572632	-	0.597895	0.593115	0.582615	-	0.603449	0.600634	0.590808	-	0.610308	0.607939	0.597037	-	0.618648	0.615034	0.601793	-	0.62798	0.621435	0.6054	-	0.637026
Liver cancer (C22)	0.0991669	0.0824686	-	0.117633	0.106045	0.0935678	-	0.119394	0.114107	0.10325	-	0.125551	0.123881	0.113461	-	0.134778	0.134085	0.123286	-	0.14534	0.143149	0.132054	-	0.154677	0.150464	0.137912	-	0.163531	0.155615	0.140143	-	0.171833
Lung cancer (C33-34)	0.205901	0.195905	-	0.216079	0.202119	0.196564	-	0.207732	0.197597	0.192011	-	0.203244	0.193408	0.18839	-	0.198477	0.195706	0.190163	-	0.20131	0.208232	0.203032	-	0.213479	0.221553	0.215611	-	0.227549	0.225715	0.219639	-	0.231846
Melanoma of the skin (C43)	0.886051	0.863814	-	0.904859	0.894284	0.881867	-	0.905466	0.903255	0.892712	-	0.912813	0.913452	0.904047	-	0.921976	0.923619	0.914564	-	0.93175	0.932775	0.924719	-	0.939997	0.939921	0.931622	-	0.947241	0.944389	0.934589	-	0.952758
Multiple myeloma (C88+C90)	0.515527	0.479207	-	0.55059	0.530869	0.502472	-	0.558412	0.545708	0.523006	-	0.567811	0.560139	0.540887	-	0.578924	0.574114	0.555857	-	0.591917	0.587563	0.568121	-	0.606454	0.600513	0.577771	-	0.622457	0.612117	0.584768	-	0.638255
Non-Hodgkin lymphoma (C82-86, C96)	0.755702	0.733481	-	0.776362	0.7561	0.739856	-	0.771492	0.756145	0.74305	-	0.768679	0.755497	0.743873	-	0.76668	0.753396	0.741999	-	0.764373	0.749268	0.73763	-	0.760477	0.743862	0.730659	-	0.756531	0.738538	0.72219	-	0.754094
Oesophagus cancer (C15)	0.0778072	0.0608421	-	0.0973758	0.0788573	0.0657701	-	0.0934114	0.0803189	0.0693369	-	0.0922896	0.0826176	0.0725675	-	0.0934583	0.0854358	0.0753697	-	0.0962595	0.0883469	0.0777847	-	0.0997082	0.0912168	0.0788898	-	0.104598	0.0938172	0.0784038	-	0.110849
Ovarian cancer (C56)	0.427319	0.403887	-	0.450528	0.435044	0.416064	-	0.453859	0.44256	0.427358	-	0.457645	0.449865	0.437255	-	0.462387	0.45696	0.445074	-	0.468761	0.463844	0.450596	-	0.476978	0.470517	0.454403	-	0.486453	0.476525	0.457003	-	0.495773
Pancreas cancer (C25)	0.106734	0.0963612	-	0.117695	0.110181	0.101713	-	0.119022	0.11368	0.106621	-	0.120984	0.117244	0.111111	-	0.123552	0.120758	0.114949	-	0.126718	0.124111	0.11798	-	0.130403	0.127317	0.120017	-	0.134838	0.130196	0.121093	-	0.139637
Prostate cancer (C61)	0.874487	0.854827	-	0.891654	0.86578	0.853359	-	0.877227	0.860965	0.849906	-	0.871272	0.863592	0.853324	-	0.873195	0.871013	0.860533	-	0.880761	0.879657	0.869809	-	0.888808	0.886963	0.87658	-	0.896526	0.891268	0.879413	-	0.902023
Stomach cancer (C16)	0.218439	0.203735	-	0.23349	0.221423	0.209324	-	0.23375	0.224399	0.214557	-	0.234385	0.227363	0.21907	-	0.235754	0.230313	0.222362	-	0.238353	0.233249	0.224233	-	0.242375	0.236168	0.225036	-	0.247463	0.238863	0.225213	-	0.252752
Testicular cancer (C62)	0.942395	0.924952	-	0.955881	0.943161	0.929809	-	0.954036	0.943391	0.932896	-	0.952287	0.943125	0.934368	-	0.950744	0.942394	0.934152	-	0.949631	0.941219	0.932146	-	0.949112	0.939616	0.928433	-	0.9491	0.937752	0.923602	-	0.949353
Thyroid cancer (C73)	0.924756	0.901218	-	0.942863	0.933616	0.916974	-	0.94702	0.941444	0.929664	-	0.951303	0.948354	0.939462	-	0.95597	0.95445	0.946579	-	0.961185	0.959825	0.951621	-	0.966662	0.964563	0.955386	-	0.97188	0.968458	0.958221	-	0.976217
